# Supplementary material for: Understanding COVID-19 vaccine hesitancy in Meghalaya, India: Multiple correspondence and agglomerative hierarchical cluster analyses
Source: PLOS Glob Public Health. 2024 Feb 27;4(2):e0002250. doi: 10.1371/journal.pgph.0002250 (PMC10898751; doi:10.1371/journal.pgph.0002250)
Supplement: S1 Data — (CSV) [file pgph.0002250.s003.csv]

groups	block_name	ehtnicity	female	medical_comorbidities	occupation	education	religion	vaccine_before_april15	vaccine_after_15apr	tested_positive	children_vaccinated	center_faraway	confused_messages	currently_trustworthy_sources	cost_vaccine	side_effects	natural_immunity	don_t_like_going_hospital	registration_process_difficult	fear_pain_needles	whatsapp_concern	future_pregnancy	developed_immunity	vaccine_notsafe	infertility_impotence	vaccination_not_important	family_members_advising	influential_leaders	decide_which_vaccine	friends_relatives	cost_12	have_children	vaccinated	age_grp
gen_community	Mawlai	Khasi	yes	yes	Others	upto class 10	Christian	no	no	no	Yes	yes	yes	yes	yes	yes	dontknow	yes	yes	dontknow	yes	dontknow	yes	yes	dontknow	dontknow	yes	yes	dontknow	yes	yes	yes	no	Age 65 and above
gen_community	Mylliem	Khasi	yes	no	Others	Upto class 7	Christian	no	yes	no	Not applicable	yes	no	yes	yes	yes	yes	yes	yes	no	no	yes	yes	yes	yes	yes	yes	yes	yes	yes	yes	no	yes	Age 45-49
gen_community	Mylliem	Others	no	yes	Government Employee	College degree/Diploma	Others	yes	no	no	No	no	yes	yes	yes	yes	yes	yes	yes	yes	yes	dontknow	yes	yes	yes	yes	yes	yes	yes	no	yes	yes	yes	Age 60-64
gen_community	Mawlai	Khasi	no	no	Government Employee	Upto class 7	Christian	no	no	no	Yes	yes	yes	yes	yes	no	no	yes	no	yes	no	dontknow	no	yes	yes	no	yes	yes	yes	yes	yes	yes	no	Age 60-64
gen_community	Mawlai	Khasi	no	yes	Homemaker	College degree/Diploma	Niam Khasi	no	no	no	No	yes	no	no	yes	no	yes	yes	yes	yes	no	dontknow	yes	yes	dontknow	yes	yes	dontknow	yes	no	yes	yes	no	Age 65 and above
gen_community	Mylliem	Jaintia	yes	no	Homemaker	upto class 10	Christian	no	no	no	Not applicable	yes	yes	yes	yes	no	yes	yes	yes	yes	yes	yes	yes	yes	yes	dontknow	yes	yes	yes	yes	yes	no	no	Age 65 and above
gen_community	Mylliem	Jaintia	yes	no	Homemaker	upto class 10	Niam Khasi	no	no	no	Not applicable	yes	yes	yes	yes	yes	yes	yes	yes	yes	yes	yes	yes	yes	yes	yes	yes	yes	yes	yes	yes	no	no	Age 65 and above
gen_community	Mylliem	Jaintia	no	no	Others	Upto class 12	Niam Khasi	no	no	no	Not applicable	yes	yes	yes	yes	no	yes	yes	yes	yes	yes	yes	yes	yes	yes	yes	yes	yes	yes	yes	yes	no	no	Age 65 and above
gen_community	Mawlai	Khasi	no	yes	Others	College degree/Diploma	Christian	no	no	no	Yes	yes	no	yes	yes	no	dontknow	yes	yes	yes	yes	dontknow	yes	yes	dontknow	dontknow	yes	yes	dontknow	no	yes	yes	no	Age 65 and above
gen_community	Mylliem	Khasi	no	no	Private Business	upto class 10	Christian	no	no	no	Not applicable	yes	yes	no	yes	no	no	yes	yes	yes	yes	dontknow	no	yes	dontknow	yes	yes	yes	no	yes	yes	no	no	Age 50-54
gen_community	Mylliem	Others	yes	yes	Private Business	0 to primary	Others	yes	no	no	Not applicable	yes	yes	yes	yes	yes	dontknow	yes	no	yes	yes	dontknow	yes	yes	dontknow	yes	yes	yes	dontknow	yes	yes	no	yes	Age 50-54
gen_community	Mylliem	Khasi	yes	no	Private Business	College degree/Diploma	Christian	no	no	no	Yes	yes	yes	yes	yes	yes	no	yes	yes	yes	yes	dontknow	no	yes	dontknow	no	yes	yes	no	yes	yes	yes	no	Age 50-54
gen_community	Mawlai	Khasi	yes	yes	Farmer/ Agricultural worker	upto class 10	Christian	no	no	no	Not applicable	yes	yes	no	yes	yes	yes	yes	yes	yes	no	yes	yes	yes	yes	yes	yes	yes	yes	yes	yes	no	no	Age 45-49
gen_community	Mawryngkneng	Khasi	yes	no	Farmer/ Agricultural worker	0 to primary	Christian	no	yes	no	Not applicable	no	no	yes	yes	yes	yes	yes	no	yes	yes	yes	yes	yes	yes	yes	yes	yes	yes	yes	yes	no	yes	Age 50-54
gen_community	Mawryngkneng	Khasi	no	no	Farmer/ Agricultural worker	0 to primary	Christian	no	no	no	Not applicable	yes	yes	no	yes	yes	yes	yes	yes	yes	yes	yes	no	yes	yes	yes	yes	yes	yes	yes	yes	no	no	Age 50-54
gen_community	Mylliem	Khasi	no	no	Farmer/ Agricultural worker	College degree/Diploma	Christian	no	no	yes	Yes	yes	no	yes	yes	no	no	yes	no	yes	yes	yes	no	yes	yes	yes	yes	yes	no	no	yes	yes	no	Age 45-49
gen_community	Mawlai	Khasi	yes	yes	Farmer/ Agricultural worker	0 to primary	Christian	no	no	no	Yes	yes	yes	no	yes	yes	yes	yes	yes	yes	yes	yes	yes	yes	yes	yes	yes	yes	yes	yes	yes	yes	no	Age 60-64
gen_community	Mawlai	Khasi	yes	yes	Government Employee	Upto class 12	Christian	no	no	no	No	yes	yes	no	yes	yes	yes	yes	yes	yes	yes	yes	yes	yes	yes	yes	yes	dontknow	yes	yes	yes	yes	no	Age 50-54
gen_community	Mylliem	Others	no	yes	Government Employee	College degree/Diploma	Others	yes	no	no	No	yes	yes	yes	yes	yes	yes	yes	yes	yes	yes	dontknow	no	yes	yes	yes	yes	yes	yes	yes	yes	yes	yes	Age 45-49
gen_community	Mawpat	Khasi	yes	no	Government Employee	Upto class 12	Christian	no	yes	no	Not applicable	yes	yes	yes	yes	no	yes	yes	yes	no	yes	yes	yes	yes	yes	yes	yes	yes	yes	yes	yes	no	yes	Age 45-49
gen_community	Mylliem	Jaintia	yes	no	Government Employee	Upto class 12	Christian	no	yes	no	Not applicable	yes	yes	no	yes	no	yes	yes	yes	yes	yes	yes	yes	yes	yes	yes	yes	yes	yes	yes	yes	no	yes	Age 50-54
gen_community	Mawlai	Khasi	yes	no	Government Employee	Upto class 12	Christian	no	no	no	Yes	yes	no	no	yes	yes	yes	yes	yes	yes	yes	yes	yes	yes	yes	yes	yes	yes	yes	yes	yes	yes	no	Age 45-49
gen_community	Mawlai	Khasi	yes	no	Government Employee	Upto class 12	Christian	no	yes	no	Yes	yes	yes	yes	yes	no	yes	yes	no	yes	no	yes	yes	yes	yes	yes	yes	no	yes	yes	yes	yes	yes	Age 55-59
gen_community	Mylliem	Khasi	yes	no	Government Employee	upto class 10	Christian	no	yes	no	Yes	yes	yes	no	yes	yes	yes	yes	yes	yes	yes	dontknow	yes	yes	dontknow	yes	yes	yes	yes	yes	yes	yes	yes	Age 55-59
gen_community	Mylliem	Khasi	no	no	Government Employee	upto class 10	Christian	no	no	no	Yes	yes	yes	yes	yes	yes	no	yes	yes	yes	yes	dontknow	no	yes	dontknow	no	yes	yes	yes	no	yes	yes	no	Age 60-64
gen_community	Mylliem	Khasi	yes	no	Government Employee	upto class 10	Niam Khasi	no	no	no	Yes	yes	no	no	dontknow	no	no	yes	no	yes	yes	yes	yes	yes	dontknow	yes	yes	yes	yes	yes	yes	yes	no	Age 55-59
gen_community	Mylliem	Khasi	no	no	Government Employee	College degree/Diploma	Christian	no	yes	no	Yes	yes	yes	no	yes	no	yes	yes	yes	yes	yes	yes	yes	yes	yes	yes	yes	yes	no	yes	yes	yes	yes	Age 45-49
gen_community	Mawlai	Khasi	no	no	Government Employee	College degree/Diploma	Christian	no	no	no	Yes	yes	yes	no	yes	yes	yes	yes	no	yes	yes	yes	yes	yes	yes	yes	yes	yes	yes	yes	yes	yes	no	Age 45-49
gen_community	Mawlai	Khasi	yes	no	Government Employee	College degree/Diploma	Christian	no	yes	no	Yes	yes	no	yes	yes	no	yes	yes	no	yes	no	yes	yes	yes	yes	yes	yes	yes	yes	yes	yes	yes	yes	Age 50-54
gen_community	Mawlai	Khasi	no	no	Government Employee	College degree/Diploma	Christian	no	no	no	Yes	yes	yes	yes	yes	yes	yes	yes	no	yes	yes	yes	yes	yes	no	yes	yes	yes	yes	yes	yes	yes	no	Age 45-49
gen_community	Mylliem	Khasi	yes	no	Government Employee	College degree/Diploma	Niam Khasi	no	yes	no	Yes	yes	yes	yes	yes	yes	yes	yes	yes	yes	yes	yes	yes	yes	yes	yes	yes	yes	yes	yes	yes	yes	yes	Age 45-49
gen_community	Mawlai	Khasi	no	no	Headmen	College degree/Diploma	Christian	dontknow	dontknow	no	No	yes	yes	no	yes	yes	yes	yes	yes	yes	yes	yes	yes	yes	yes	yes	yes	yes	yes	yes	yes	yes	dontknow	Age 55-59
gen_community	Mawpat	Khasi	no	yes	Headmen	College degree/Diploma	Christian	dontknow	dontknow	yes	No	yes	yes	no	yes	yes	yes	yes	yes	yes	yes	yes	yes	yes	yes	yes	yes	yes	yes	yes	yes	yes	dontknow	Age 60-64
gen_community	Mawpat	Khasi	no	no	Headmen	Upto class 7	Christian	dontknow	dontknow	no	Yes	yes	yes	no	yes	yes	yes	yes	yes	yes	yes	yes	yes	yes	yes	yes	yes	yes	yes	yes	yes	yes	dontknow	Age 55-59
gen_community	Mawlai	Khasi	no	no	Headmen	College degree/Diploma	Christian	dontknow	dontknow	no	Yes	no	no	no	yes	no	yes	yes	yes	yes	no	yes	yes	yes	yes	yes	yes	yes	yes	no	yes	yes	dontknow	Age 45-49
gen_community	Mylliem	Khasi	no	no	Headmen	College degree/Diploma	Christian	dontknow	dontknow	no	Yes	yes	yes	no	yes	yes	yes	yes	yes	yes	yes	yes	yes	yes	yes	yes	yes	yes	yes	yes	yes	yes	dontknow	Age 50-54
gen_community	Mawpat	Khasi	no	no	Headmen	College degree/Diploma	Christian	dontknow	dontknow	no	Yes	yes	yes	no	yes	yes	yes	yes	yes	yes	yes	yes	yes	yes	yes	yes	yes	yes	yes	yes	yes	yes	dontknow	Age 45-49
gen_community	Mawlai	Khasi	yes	no	Homemaker	0 to primary	Christian	no	yes	no	No	yes	yes	no	dontknow	yes	yes	yes	no	yes	yes	yes	yes	yes	yes	yes	yes	yes	yes	yes	yes	yes	yes	Age 60-64
gen_community	Mawlai	Khasi	yes	no	Homemaker	0 to primary	Christian	no	no	no	No	yes	no	no	yes	no	yes	yes	yes	no	no	yes	yes	yes	yes	yes	yes	yes	no	yes	yes	yes	no	Age 65 and above
gen_community	Mawlai	Khasi	yes	no	Homemaker	0 to primary	Christian	no	no	no	No	yes	yes	no	yes	no	no	yes	yes	no	yes	yes	no	yes	yes	yes	yes	yes	yes	yes	yes	yes	no	Age 65 and above
gen_community	Mawpat	Khasi	yes	no	Homemaker	Upto class 7	Christian	no	yes	no	Not applicable	yes	yes	no	no	yes	yes	yes	yes	yes	yes	dontknow	yes	yes	dontknow	yes	yes	yes	yes	yes	no	no	yes	Age 45-49
gen_community	Mawpat	Khasi	yes	no	Homemaker	upto class 10	Christian	no	yes	no	Not applicable	yes	yes	yes	no	yes	yes	yes	yes	yes	yes	dontknow	no	yes	dontknow	yes	yes	yes	yes	yes	no	no	yes	Age 50-54
gen_community	Mawpat	Khasi	yes	no	Homemaker	College degree/Diploma	Christian	no	yes	no	Not applicable	yes	yes	yes	yes	no	yes	yes	yes	yes	yes	dontknow	no	yes	dontknow	yes	yes	yes	yes	yes	yes	no	yes	Age 45-49
gen_community	Mylliem	Khasi	yes	no	Homemaker	0 to primary	Christian	no	no	no	Not applicable	yes	no	yes	yes	no	yes	yes	yes	yes	no	yes	yes	yes	yes	yes	yes	yes	yes	yes	yes	no	no	Age 55-59
gen_community	Mawpat	Khasi	yes	no	Homemaker	0 to primary	Christian	no	yes	no	Not applicable	yes	yes	no	yes	yes	yes	yes	yes	yes	yes	dontknow	no	yes	dontknow	yes	yes	dontknow	yes	yes	yes	no	yes	Age 50-54
gen_community	Mylliem	Khasi	yes	yes	Homemaker	0 to primary	Christian	no	no	no	Not applicable	yes	yes	no	yes	yes	no	yes	yes	yes	yes	yes	yes	yes	yes	yes	yes	yes	yes	yes	yes	no	no	Age 65 and above
gen_community	Mawlai	Khasi	yes	yes	Homemaker	0 to primary	Christian	no	no	no	Not applicable	yes	no	yes	yes	no	yes	yes	yes	yes	yes	yes	yes	yes	yes	yes	yes	yes	yes	yes	yes	no	no	Age 65 and above
gen_community	Mawlai	Khasi	yes	yes	Homemaker	0 to primary	Christian	no	yes	no	Not applicable	yes	no	no	yes	no	yes	yes	yes	no	yes	yes	yes	yes	yes	yes	yes	yes	yes	yes	yes	no	yes	Age 60-64
gen_community	Mylliem	Khasi	yes	yes	Homemaker	0 to primary	Niam Khasi	no	no	no	Not applicable	yes	no	yes	yes	no	yes	yes	yes	yes	no	yes	yes	yes	yes	yes	yes	yes	yes	yes	yes	no	no	Age 60-64
gen_community	Mawlai	Khasi	yes	no	Homemaker	Upto class 7	Christian	no	no	no	Yes	yes	yes	yes	yes	yes	yes	yes	no	yes	yes	no	yes	yes	yes	yes	yes	yes	yes	no	yes	yes	no	Age 65 and above
gen_community	Mylliem	Khasi	yes	no	Homemaker	Upto class 12	Christian	no	no	no	Yes	yes	yes	no	yes	yes	yes	yes	yes	yes	yes	dontknow	yes	yes	dontknow	yes	yes	yes	yes	yes	yes	yes	no	Age 50-54
gen_community	Mawlai	Khasi	yes	no	Homemaker	Upto class 12	Christian	no	no	no	Yes	yes	yes	no	yes	yes	yes	yes	yes	yes	yes	yes	yes	yes	yes	yes	yes	yes	yes	yes	yes	yes	no	Age 45-49
gen_community	Mawlai	Khasi	yes	no	Homemaker	upto class 10	Christian	no	no	no	Yes	yes	yes	no	yes	yes	yes	yes	yes	yes	yes	yes	yes	yes	yes	yes	yes	yes	yes	yes	yes	yes	no	Age 45-49
gen_community	Mylliem	Khasi	yes	yes	Homemaker	upto class 10	Others	no	yes	no	Yes	yes	no	yes	yes	yes	yes	yes	yes	no	yes	dontknow	no	yes	dontknow	yes	yes	no	no	no	yes	yes	yes	Age 60-64
gen_community	Mawlai	Khasi	yes	no	Others	Upto class 7	Christian	no	no	no	No	yes	yes	yes	yes	yes	yes	yes	yes	yes	yes	yes	yes	yes	yes	yes	yes	yes	yes	yes	yes	yes	no	Age 65 and above
gen_community	Mawlai	Khasi	no	no	Others	Upto class 12	Christian	no	no	no	No	yes	yes	no	yes	yes	yes	yes	yes	yes	yes	yes	no	yes	yes	yes	yes	yes	yes	yes	yes	yes	no	Age 65 and above
gen_community	Mylliem	Khasi	yes	no	Others	upto class 10	Christian	yes	no	no	No	yes	yes	no	yes	yes	yes	yes	yes	yes	yes	yes	yes	yes	yes	yes	yes	yes	yes	yes	yes	yes	yes	Age 45-49
gen_community	Mawlai	Khasi	no	yes	Others	College degree/Diploma	Christian	no	yes	no	No	yes	yes	no	yes	no	yes	yes	yes	no	yes	yes	yes	yes	yes	yes	yes	yes	yes	yes	yes	yes	yes	Age 65 and above
gen_community	Mawlai	Khasi	yes	yes	Others	0 to primary	Christian	no	no	no	No	yes	yes	no	yes	yes	yes	yes	yes	no	yes	yes	yes	yes	yes	yes	yes	yes	yes	yes	yes	yes	no	Age 65 and above
gen_community	Mawlai	Khasi	no	no	Others	Upto class 12	Christian	no	no	no	Not applicable	yes	yes	no	yes	no	yes	yes	yes	yes	yes	dontknow	yes	yes	dontknow	yes	yes	yes	yes	yes	yes	no	no	Age 65 and above
gen_community	Mawpat	Khasi	no	no	Others	upto class 10	Christian	no	yes	no	Not applicable	yes	yes	no	yes	yes	no	yes	no	yes	yes	dontknow	no	yes	dontknow	yes	yes	yes	yes	yes	yes	no	yes	Age 60-64
gen_community	Mawpat	Khasi	no	no	Others	upto class 10	Christian	no	yes	no	Not applicable	yes	yes	no	no	yes	yes	yes	no	yes	yes	yes	no	yes	yes	yes	yes	yes	yes	yes	no	no	yes	Age 50-54
gen_community	Mawpat	Khasi	yes	no	Others	upto class 10	Christian	no	yes	no	Not applicable	yes	yes	no	yes	yes	yes	yes	yes	yes	yes	dontknow	no	yes	dontknow	yes	yes	yes	yes	yes	yes	no	yes	Age 45-49
gen_community	Mawpat	Khasi	no	no	Others	upto class 10	Christian	no	yes	no	Not applicable	yes	yes	yes	no	yes	yes	yes	yes	yes	yes	dontknow	yes	yes	dontknow	yes	yes	yes	yes	yes	no	no	yes	Age 45-49
gen_community	Mawlai	Khasi	no	yes	Others	Upto class 12	Christian	no	no	no	Not applicable	yes	yes	yes	yes	yes	yes	yes	yes	yes	yes	yes	no	yes	yes	yes	yes	yes	yes	yes	yes	no	no	Age 65 and above
gen_community	Mawpat	Jaintia	yes	yes	Others	upto class 10	Christian	no	yes	no	Not applicable	yes	no	yes	yes	yes	yes	yes	no	yes	no	dontknow	yes	yes	dontknow	yes	yes	dontknow	yes	yes	yes	no	yes	Age 45-49
gen_community	Mylliem	Others	no	yes	Others	upto class 10	Others	no	no	no	Not applicable	yes	yes	yes	yes	yes	yes	yes	yes	no	yes	yes	yes	yes	yes	yes	yes	yes	yes	yes	yes	no	no	Age 50-54
gen_community	Mylliem	Khasi	yes	no	Others	College degree/Diploma	Christian	no	no	no	Not applicable	yes	yes	yes	yes	yes	no	yes	yes	yes	yes	yes	yes	yes	yes	yes	yes	yes	yes	yes	yes	no	no	Age 65 and above
gen_community	Mylliem	Khasi	yes	yes	Others	College degree/Diploma	Christian	no	no	no	Not applicable	yes	yes	no	yes	yes	yes	yes	yes	yes	yes	dontknow	yes	yes	dontknow	yes	yes	yes	yes	yes	yes	no	no	Age 60-64
gen_community	Mawpat	Khasi	yes	no	Others	0 to primary	Christian	no	yes	no	Not applicable	yes	yes	no	yes	yes	yes	yes	yes	yes	yes	dontknow	no	yes	dontknow	yes	yes	dontknow	yes	yes	yes	no	yes	Age 50-54
gen_community	Mawpat	Khasi	no	yes	Others	0 to primary	Christian	no	yes	no	Not applicable	yes	yes	yes	yes	yes	no	yes	no	yes	yes	dontknow	no	yes	dontknow	yes	yes	dontknow	yes	yes	yes	no	yes	Age 45-49
gen_community	Mawpat	Khasi	yes	yes	Others	0 to primary	Christian	no	yes	no	Not applicable	dontknow	yes	no	yes	yes	yes	yes	yes	yes	yes	dontknow	no	yes	dontknow	yes	yes	dontknow	yes	yes	yes	no	yes	Age 55-59
gen_community	Mawlai	Khasi	yes	no	Others	Upto class 7	Christian	no	no	no	Yes	yes	yes	no	yes	yes	yes	yes	yes	yes	yes	yes	yes	yes	yes	yes	yes	yes	yes	yes	yes	yes	no	Age 60-64
gen_community	Mylliem	Khasi	yes	no	Others	Upto class 12	Christian	no	no	no	Yes	yes	no	no	no	yes	yes	yes	yes	yes	yes	dontknow	yes	yes	dontknow	yes	yes	yes	yes	no	no	yes	no	Age 45-49
gen_community	Mylliem	Khasi	yes	no	Others	Upto class 12	Christian	no	no	no	Yes	yes	yes	no	no	yes	yes	yes	yes	yes	yes	dontknow	yes	yes	dontknow	yes	yes	yes	yes	yes	no	yes	no	Age 65 and above
gen_community	Mylliem	Khasi	no	no	Others	Upto class 12	Christian	no	no	no	Yes	yes	yes	no	no	yes	yes	yes	no	no	yes	yes	yes	yes	yes	yes	yes	yes	yes	no	no	yes	no	Age 55-59
gen_community	Mawlai	Khasi	yes	no	Others	Upto class 12	Christian	no	no	no	Yes	yes	yes	no	yes	yes	yes	yes	yes	yes	yes	yes	yes	yes	yes	yes	yes	yes	yes	yes	yes	yes	no	Age 50-54
gen_community	Mawlai	Khasi	yes	no	Others	Upto class 12	Christian	no	yes	no	Yes	yes	yes	no	yes	yes	yes	yes	yes	yes	yes	yes	yes	yes	yes	yes	yes	yes	yes	yes	yes	yes	yes	Age 60-64
gen_community	Mawlai	Khasi	yes	yes	Others	Upto class 12	Christian	no	no	no	Yes	yes	yes	no	yes	yes	yes	yes	yes	yes	yes	yes	yes	yes	yes	yes	yes	yes	yes	yes	yes	yes	no	Age 50-54
gen_community	Mawlai	Khasi	yes	yes	Others	upto class 10	Christian	no	no	no	Yes	yes	yes	no	yes	yes	yes	yes	yes	yes	yes	yes	yes	yes	yes	yes	yes	yes	yes	yes	yes	yes	no	Age 50-54
gen_community	Mawlai	Khasi	no	no	Others	College degree/Diploma	Christian	no	yes	no	Yes	yes	yes	yes	no	yes	yes	yes	no	no	yes	yes	yes	yes	yes	yes	yes	yes	yes	yes	no	yes	yes	Age 65 and above
gen_community	Mawlai	Khasi	yes	no	Others	0 to primary	Christian	no	yes	no	Yes	yes	yes	yes	yes	yes	no	yes	no	yes	no	no	no	yes	yes	yes	yes	no	yes	yes	yes	yes	yes	Age 50-54
gen_community	Mawlai	Khasi	no	no	Others	0 to primary	Christian	no	no	no	Yes	yes	yes	yes	yes	yes	yes	yes	yes	yes	yes	yes	yes	yes	yes	yes	yes	yes	yes	yes	yes	yes	no	Age 50-54
gen_community	Mylliem	Khasi	yes	yes	Others	0 to primary	Christian	no	no	no	Yes	yes	no	no	no	no	yes	yes	yes	yes	no	dontknow	yes	yes	dontknow	yes	no	yes	dontknow	yes	no	yes	no	Age 50-54
gen_community	Mawlai	Khasi	no	yes	Others	0 to primary	Christian	no	no	no	Yes	yes	no	yes	yes	no	yes	yes	yes	yes	yes	yes	yes	yes	yes	yes	yes	yes	yes	no	yes	yes	no	Age 50-54
gen_community	Mawlai	Khasi	no	no	Private Business	Upto class 7	Christian	no	no	no	No	yes	yes	no	yes	yes	yes	yes	yes	yes	yes	yes	yes	yes	yes	yes	yes	yes	yes	yes	yes	yes	no	Age 65 and above
gen_community	Mawlai	Khasi	yes	no	Private Business	Upto class 7	Christian	no	no	no	No	yes	yes	no	yes	yes	yes	yes	yes	yes	yes	yes	yes	yes	yes	yes	yes	yes	yes	yes	yes	yes	no	Age 50-54
gen_community	Mawlai	Khasi	yes	no	Private Business	Upto class 7	Christian	no	yes	no	Not applicable	yes	yes	no	yes	no	yes	yes	no	no	yes	yes	yes	yes	yes	yes	yes	yes	yes	yes	yes	no	yes	Age 50-54
gen_community	Mylliem	Jaintia	no	no	Private Business	upto class 10	Niam Khasi	no	no	no	Not applicable	yes	yes	no	yes	yes	yes	yes	yes	yes	yes	yes	yes	yes	yes	yes	yes	yes	yes	yes	yes	no	no	Age 65 and above
gen_community	Mylliem	Others	no	no	Private Business	upto class 10	Others	no	no	no	Not applicable	yes	yes	yes	yes	yes	dontknow	yes	yes	yes	yes	dontknow	yes	yes	dontknow	yes	yes	yes	no	dontknow	yes	no	no	Age 45-49
gen_community	Mawpat	Khasi	no	no	Private Business	College degree/Diploma	Christian	no	yes	no	Not applicable	yes	yes	yes	yes	yes	yes	yes	no	yes	yes	dontknow	yes	yes	dontknow	yes	yes	yes	yes	yes	yes	no	yes	Age 50-54
gen_community	Mawpat	Khasi	yes	no	Private Business	0 to primary	Christian	no	yes	no	Not applicable	yes	yes	yes	yes	yes	yes	yes	yes	yes	yes	dontknow	no	yes	dontknow	yes	yes	yes	yes	yes	yes	no	yes	Age 55-59
gen_community	Mawlai	Khasi	yes	no	Private Business	Upto class 7	Christian	no	no	no	Yes	yes	no	no	yes	yes	yes	yes	yes	yes	no	yes	yes	yes	yes	yes	yes	yes	yes	yes	yes	yes	no	Age 65 and above
gen_community	Mawlai	Khasi	yes	no	Private Business	Upto class 12	Christian	no	yes	no	Yes	yes	no	no	yes	no	yes	yes	no	no	no	yes	yes	yes	yes	yes	yes	yes	yes	yes	yes	yes	yes	Age 45-49
gen_community	Mawlai	Khasi	no	no	Private Business	Upto class 12	Christian	no	yes	no	Yes	yes	yes	no	yes	yes	yes	yes	yes	yes	yes	yes	yes	yes	yes	yes	yes	yes	yes	yes	yes	yes	yes	Age 45-49
gen_community	Mylliem	Khasi	no	no	Private Business	upto class 10	Christian	no	no	yes	Yes	yes	yes	no	yes	yes	yes	yes	yes	yes	yes	yes	yes	yes	dontknow	yes	no	yes	yes	yes	yes	yes	no	Age 50-54
gen_community	Mawlai	Khasi	yes	no	Private Business	upto class 10	Christian	no	no	no	Yes	yes	no	yes	yes	yes	yes	yes	yes	yes	yes	yes	yes	yes	yes	yes	yes	yes	yes	yes	yes	yes	no	Age 45-49
gen_community	Mawlai	Khasi	no	yes	Private Business	Upto class 12	Christian	no	no	no	Yes	yes	yes	no	yes	yes	yes	yes	yes	yes	yes	yes	yes	yes	yes	yes	yes	yes	yes	yes	yes	yes	no	Age 50-54
gen_community	Mawlai	Khasi	yes	yes	Private Business	upto class 10	Christian	no	no	no	Yes	yes	yes	yes	yes	no	yes	yes	yes	yes	yes	yes	yes	yes	yes	yes	yes	yes	yes	yes	yes	yes	no	Age 45-49
gen_community	Mawlai	Khasi	no	yes	Private Business	upto class 10	Christian	no	no	no	Yes	yes	yes	no	yes	no	yes	yes	yes	yes	yes	yes	yes	yes	yes	yes	yes	yes	yes	yes	yes	yes	no	Age 60-64
gen_community	Mawlai	Khasi	yes	no	Private Business	0 to primary	Christian	no	no	no	Yes	yes	yes	yes	yes	yes	yes	yes	yes	yes	yes	yes	no	yes	yes	yes	yes	yes	yes	yes	yes	yes	no	Age 45-49
gen_community	Mawlai	Khasi	no	no	Farmer/ Agricultural worker	Upto class 7	Christian	no	no	no	Yes	yes	yes	no	yes	no	yes	yes	yes	yes	yes	dontknow	yes	no	dontknow	dontknow	yes	yes	dontknow	no	yes	yes	no	Age 50-54
gen_community	Mawlai	Khasi	yes	no	Farmer/ Agricultural worker	0 to primary	Christian	no	no	no	Yes	yes	yes	no	yes	no	yes	yes	yes	yes	yes	yes	yes	no	yes	yes	yes	yes	yes	yes	yes	yes	no	Age 50-54
gen_community	Mylliem	Khasi	yes	no	Government Employee	College degree/Diploma	Christian	no	no	no	Not applicable	yes	yes	yes	yes	yes	no	yes	yes	yes	yes	dontknow	no	no	dontknow	yes	yes	yes	dontknow	yes	yes	no	no	Age 50-54
gen_community	Mylliem	Khasi	yes	no	Government Employee	Upto class 12	Christian	no	no	no	Yes	yes	yes	yes	yes	no	no	yes	no	yes	yes	no	no	no	no	no	yes	yes	dontknow	no	yes	yes	no	Age 60-64
gen_community	Mawlai	Khasi	no	no	Government Employee	College degree/Diploma	Christian	no	no	no	Yes	yes	yes	no	yes	yes	no	yes	yes	yes	yes	dontknow	no	no	yes	dontknow	yes	yes	yes	yes	yes	yes	no	Age 55-59
gen_community	Mylliem	Khasi	no	no	Headmen	College degree/Diploma	Christian	dontknow	dontknow	no	No	yes	yes	no	yes	no	no	yes	yes	yes	yes	dontknow	yes	no	dontknow	yes	yes	yes	no	no	yes	yes	dontknow	Age 45-49
gen_community	Mylliem	Khasi	no	no	Headmen	Upto class 12	Christian	dontknow	dontknow	no	Yes	yes	yes	no	no	yes	yes	yes	yes	yes	no	yes	yes	no	yes	yes	no	yes	yes	yes	no	yes	dontknow	Age 55-59
gen_community	Mylliem	Khasi	no	no	Headmen	College degree/Diploma	Christian	dontknow	dontknow	no	Yes	yes	no	yes	yes	yes	yes	yes	yes	yes	yes	yes	yes	no	yes	yes	yes	yes	yes	yes	yes	yes	dontknow	Age 55-59
gen_community	Mylliem	Khasi	no	yes	Headmen	College degree/Diploma	Christian	dontknow	dontknow	no	Yes	yes	no	yes	yes	yes	yes	yes	yes	yes	no	yes	yes	no	yes	yes	yes	yes	yes	yes	yes	yes	dontknow	Age 60-64
gen_community	Mawlai	Khasi	yes	no	Homemaker	0 to primary	Christian	no	no	no	Not applicable	yes	yes	yes	yes	no	no	yes	no	yes	yes	no	no	no	dontknow	no	yes	yes	dontknow	no	yes	no	no	Age 55-59
gen_community	Mawlai	Khasi	yes	yes	Homemaker	0 to primary	Christian	no	no	no	Not applicable	yes	yes	yes	yes	yes	no	yes	yes	yes	yes	yes	yes	no	yes	no	yes	yes	yes	yes	yes	no	no	Age 65 and above
gen_community	Mylliem	Khasi	yes	no	Homemaker	upto class 10	Christian	no	no	no	Yes	yes	no	yes	no	no	dontknow	yes	no	yes	no	no	yes	no	no	yes	no	yes	dontknow	no	no	yes	no	Age 55-59
gen_community	Mawlai	Khasi	yes	yes	Homemaker	0 to primary	Christian	no	no	no	Yes	yes	yes	no	yes	yes	yes	yes	yes	yes	yes	dontknow	yes	no	dontknow	yes	yes	yes	yes	yes	yes	yes	no	Age 55-59
gen_community	Mawlai	Khasi	no	no	Others	Upto class 12	Niam Khasi	no	no	no	No	yes	yes	yes	yes	yes	no	yes	yes	yes	yes	dontknow	no	no	dontknow	no	yes	yes	yes	yes	yes	yes	no	Age 65 and above
gen_community	Mylliem	Jaintia	yes	yes	Others	Upto class 12	Christian	no	no	no	Not applicable	yes	no	no	yes	no	yes	yes	yes	yes	no	yes	yes	no	yes	yes	yes	yes	yes	yes	yes	no	no	Age 60-64
gen_community	Mawryngkneng	Khasi	no	no	Others	College degree/Diploma	Christian	no	yes	no	Not applicable	no	yes	no	yes	yes	yes	yes	yes	yes	yes	yes	yes	no	yes	yes	yes	yes	yes	yes	yes	no	yes	Age 50-54
gen_community	Mylliem	Khasi	yes	no	Others	Upto class 7	Christian	no	no	no	Yes	yes	no	yes	no	no	no	yes	yes	no	no	no	no	no	no	yes	yes	yes	yes	yes	no	yes	no	Age 65 and above
gen_community	Mawlai	Khasi	yes	no	Others	Upto class 7	Christian	no	no	no	Yes	yes	no	no	no	no	no	yes	no	no	no	no	yes	no	no	dontknow	no	dontknow	dontknow	yes	no	yes	no	Age 50-54
gen_community	Mawlai	Khasi	yes	yes	Others	Upto class 7	Christian	no	no	no	Yes	yes	yes	no	yes	no	yes	yes	yes	yes	yes	yes	yes	no	yes	yes	no	yes	yes	yes	yes	yes	no	Age 50-54
gen_community	Mawlai	Khasi	yes	no	Private Business	0 to primary	Christian	no	no	no	No	yes	yes	no	yes	yes	no	yes	yes	yes	yes	yes	no	no	yes	yes	yes	yes	yes	no	yes	yes	no	Age 60-64
gen_community	Mylliem	Khasi	yes	yes	Private Business	College degree/Diploma	Christian	no	no	yes	Not applicable	yes	no	yes	yes	no	dontknow	yes	yes	yes	no	dontknow	no	no	dontknow	yes	yes	yes	yes	yes	yes	no	no	Age 45-49
gen_community	Mawlai	Khasi	no	no	Private Business	College degree/Diploma	Christian	no	no	no	Yes	yes	yes	yes	yes	no	no	yes	no	yes	no	dontknow	no	no	dontknow	no	yes	yes	dontknow	yes	yes	yes	no	Age 45-49
gen_community	Mawryngkneng	Khasi	no	no	Farmer/ Agricultural worker	0 to primary	Christian	no	yes	no	Yes	yes	yes	no	yes	no	yes	no	yes	no	yes	dontknow	yes	yes	dontknow	no	yes	yes	yes	yes	yes	yes	yes	Age 65 and above
gen_community	Mawryngkneng	Khasi	yes	yes	Government Employee	0 to primary	Christian	no	yes	no	Yes	yes	no	yes	yes	no	yes	no	yes	no	no	no	yes	yes	dontknow	yes	no	yes	dontknow	no	yes	yes	yes	Age 60-64
gen_community	Mawlai	Khasi	no	no	Homemaker	upto class 10	Christian	no	no	no	Yes	yes	no	no	yes	no	no	no	no	yes	no	dontknow	yes	yes	dontknow	yes	yes	dontknow	yes	yes	yes	yes	no	Age 55-59
gen_community	Mylliem	Khasi	no	no	Others	Upto class 7	Christian	no	no	no	Not applicable	yes	no	no	yes	yes	no	no	yes	no	no	dontknow	no	yes	dontknow	yes	yes	yes	yes	yes	yes	no	no	Age 45-49
gen_community	Mawlai	Khasi	no	yes	Others	0 to primary	Christian	no	no	no	Not applicable	yes	yes	no	yes	no	yes	no	no	yes	yes	dontknow	yes	yes	dontknow	yes	yes	yes	dontknow	yes	yes	no	no	Age 45-49
gen_community	Mylliem	Khasi	yes	no	Others	upto class 10	Christian	no	no	no	Yes	yes	yes	yes	no	yes	dontknow	no	yes	yes	yes	dontknow	yes	yes	dontknow	yes	yes	yes	yes	no	no	yes	no	Age 65 and above
gen_community	Mylliem	Others	no	yes	Private Business	Upto class 7	Others	yes	no	no	Not applicable	yes	yes	yes	yes	yes	dontknow	no	yes	yes	yes	dontknow	yes	yes	yes	yes	yes	yes	yes	yes	yes	no	yes	Age 60-64
gen_community	Mawryngkneng	Khasi	no	no	Government Employee	upto class 10	Christian	no	yes	no	Not applicable	no	yes	no	yes	yes	yes	no	yes	yes	yes	yes	no	yes	yes	yes	yes	yes	yes	yes	yes	no	yes	Age 65 and above
gen_community	Mylliem	Jaintia	yes	no	Government Employee	Upto class 12	Niam Khasi	no	yes	no	Not applicable	yes	no	yes	yes	yes	yes	no	yes	yes	no	yes	yes	yes	yes	yes	yes	yes	yes	yes	yes	no	yes	Age 50-54
gen_community	Mawryngkneng	Khasi	no	no	Government Employee	College degree/Diploma	Christian	no	yes	no	Not applicable	yes	yes	no	yes	yes	yes	no	yes	yes	no	yes	yes	yes	yes	yes	yes	yes	yes	yes	yes	no	yes	Age 50-54
gen_community	Mylliem	Khasi	no	no	Government Employee	College degree/Diploma	Christian	no	yes	no	Not applicable	yes	yes	no	yes	yes	yes	no	yes	no	yes	yes	yes	yes	yes	yes	yes	yes	yes	yes	yes	no	yes	Age 45-49
gen_community	Mylliem	Khasi	no	yes	Government Employee	College degree/Diploma	Christian	no	no	no	Not applicable	yes	yes	no	yes	yes	yes	no	yes	yes	yes	yes	yes	yes	yes	yes	yes	yes	yes	yes	yes	no	no	Age 50-54
gen_community	Mawlai	Khasi	yes	no	Government Employee	College degree/Diploma	Christian	no	no	no	Yes	yes	no	no	yes	yes	yes	no	no	yes	no	yes	yes	yes	yes	yes	yes	yes	yes	yes	yes	yes	no	Age 55-59
gen_community	Mylliem	Khasi	no	yes	Government Employee	College degree/Diploma	Christian	no	yes	no	Yes	yes	yes	no	yes	yes	yes	no	yes	yes	yes	yes	yes	yes	yes	yes	yes	yes	yes	yes	yes	yes	yes	Age 65 and above
gen_community	Mawlai	Khasi	no	yes	Headmen	Upto class 12	Christian	dontknow	dontknow	no	No	yes	yes	no	yes	no	yes	no	yes	yes	yes	dontknow	yes	yes	yes	yes	yes	yes	yes	yes	yes	yes	dontknow	Age 60-64
gen_community	Mylliem	Khasi	no	no	Headmen	College degree/Diploma	Christian	dontknow	dontknow	no	Yes	yes	no	no	no	yes	yes	no	yes	yes	yes	yes	yes	yes	yes	yes	yes	yes	no	yes	no	yes	dontknow	Age 50-54
gen_community	Mylliem	Khasi	yes	no	Homemaker	College degree/Diploma	Christian	no	yes	no	No	yes	yes	yes	yes	yes	yes	no	yes	yes	no	dontknow	yes	yes	dontknow	yes	yes	yes	yes	yes	yes	yes	yes	Age 45-49
gen_community	Mawlai	Khasi	yes	yes	Homemaker	0 to primary	Christian	no	no	no	No	yes	yes	yes	yes	no	yes	no	yes	no	yes	dontknow	yes	yes	dontknow	yes	yes	yes	yes	yes	yes	yes	no	Age 50-54
gen_community	Mawryngkneng	Khasi	yes	no	Homemaker	Upto class 7	Christian	no	yes	no	Not applicable	yes	no	no	yes	no	yes	no	yes	no	yes	dontknow	yes	yes	dontknow	yes	yes	yes	dontknow	yes	yes	no	yes	Age 60-64
gen_community	Mylliem	Khasi	yes	yes	Homemaker	Upto class 7	Christian	no	no	no	Not applicable	yes	no	yes	yes	yes	yes	no	yes	yes	yes	yes	yes	yes	yes	yes	yes	yes	yes	yes	yes	no	no	Age 55-59
gen_community	Mawpat	Khasi	yes	no	Homemaker	Upto class 12	Christian	no	yes	no	Not applicable	yes	yes	no	yes	yes	yes	no	yes	yes	yes	dontknow	yes	yes	dontknow	yes	yes	dontknow	yes	yes	yes	no	yes	Age 45-49
gen_community	Mawpat	Khasi	yes	no	Homemaker	Upto class 12	Christian	no	yes	no	Not applicable	yes	yes	no	yes	yes	yes	no	yes	yes	yes	dontknow	no	yes	dontknow	yes	yes	yes	yes	yes	yes	no	yes	Age 50-54
gen_community	Mylliem	Khasi	yes	no	Homemaker	upto class 10	Christian	no	no	no	Not applicable	yes	yes	yes	dontknow	no	dontknow	no	yes	no	yes	dontknow	yes	yes	dontknow	dontknow	yes	yes	no	no	yes	no	no	Age 55-59
gen_community	Mylliem	Jaintia	yes	no	Homemaker	upto class 10	Christian	no	no	no	Not applicable	yes	no	yes	yes	no	yes	no	yes	no	no	dontknow	yes	yes	dontknow	yes	yes	yes	yes	yes	yes	no	no	Age 50-54
gen_community	Mylliem	Jaintia	yes	no	Homemaker	upto class 10	Christian	no	no	no	Not applicable	yes	no	no	yes	no	yes	no	yes	no	no	yes	yes	yes	yes	yes	yes	yes	yes	yes	yes	no	no	Age 65 and above
gen_community	Mawlai	Khasi	yes	no	Homemaker	College degree/Diploma	Christian	no	yes	no	Not applicable	yes	yes	no	yes	no	yes	no	yes	yes	yes	yes	yes	yes	yes	yes	yes	yes	dontknow	yes	yes	no	yes	Age 45-49
gen_community	Mawlai	Khasi	yes	no	Homemaker	0 to primary	Christian	no	no	no	Not applicable	yes	yes	no	yes	yes	yes	no	yes	yes	yes	yes	yes	yes	dontknow	yes	yes	yes	dontknow	yes	yes	no	no	Age 50-54
gen_community	Mawlai	Khasi	yes	yes	Homemaker	0 to primary	Niam Khasi	no	no	no	Not applicable	yes	yes	no	yes	yes	yes	no	yes	yes	yes	yes	yes	yes	yes	yes	no	yes	yes	yes	yes	no	no	Age 65 and above
gen_community	Mawryngkneng	Khasi	yes	no	Homemaker	0 to primary	Niam Khasi	no	yes	no	Yes	no	yes	no	yes	no	yes	no	yes	no	yes	dontknow	yes	yes	dontknow	dontknow	yes	yes	dontknow	yes	yes	yes	yes	Age 60-64
gen_community	Mawlai	Khasi	no	no	Others	Upto class 7	Christian	no	no	no	No	yes	no	no	yes	yes	yes	no	no	yes	yes	dontknow	yes	yes	dontknow	yes	yes	yes	yes	no	yes	yes	no	Age 60-64
gen_community	Mylliem	Others	no	no	Others	College degree/Diploma	Others	yes	no	no	No	yes	yes	yes	yes	yes	no	no	yes	yes	yes	yes	no	yes	yes	yes	yes	yes	no	yes	yes	yes	yes	Age 50-54
gen_community	Mylliem	Jaintia	yes	no	Others	upto class 10	Christian	no	no	no	Not applicable	yes	yes	yes	yes	no	no	no	yes	yes	yes	dontknow	no	yes	dontknow	yes	yes	yes	yes	yes	yes	no	no	Age 65 and above
gen_community	Mylliem	Jaintia	yes	no	Others	upto class 10	Niam Khasi	no	yes	no	Not applicable	yes	yes	yes	yes	no	yes	no	yes	yes	yes	yes	yes	yes	yes	dontknow	yes	yes	yes	yes	yes	no	yes	Age 50-54
gen_community	Mawryngkneng	Khasi	no	no	Others	College degree/Diploma	Christian	no	yes	yes	Not applicable	yes	yes	no	yes	yes	yes	no	yes	yes	yes	yes	no	yes	yes	yes	yes	yes	yes	yes	yes	no	yes	Age 60-64
gen_community	Mawpat	Khasi	yes	no	Others	College degree/Diploma	Christian	no	yes	no	Not applicable	no	yes	yes	no	no	yes	no	no	no	yes	dontknow	yes	yes	dontknow	no	yes	yes	no	yes	no	no	yes	Age 45-49
gen_community	Mylliem	Others	no	no	Others	College degree/Diploma	Others	no	yes	no	Not applicable	yes	yes	yes	yes	yes	yes	no	yes	yes	yes	yes	no	yes	yes	yes	yes	yes	yes	yes	yes	no	yes	Age 55-59
gen_community	Mawpat	Khasi	no	no	Others	0 to primary	Christian	no	yes	no	Not applicable	yes	yes	yes	no	yes	yes	no	no	yes	yes	dontknow	no	yes	dontknow	yes	yes	dontknow	yes	yes	no	no	yes	Age 45-49
gen_community	Mawlai	Khasi	yes	no	Others	Upto class 7	Christian	no	no	no	Yes	yes	yes	no	yes	no	no	no	yes	no	yes	dontknow	yes	yes	dontknow	yes	no	yes	yes	no	yes	yes	no	Age 50-54
gen_community	Mawlai	Khasi	yes	no	Others	Upto class 7	Niam Khasi	no	no	no	Yes	yes	yes	no	yes	yes	yes	no	no	yes	yes	dontknow	yes	yes	yes	yes	yes	yes	yes	yes	yes	yes	no	Age 45-49
gen_community	Mylliem	Jaintia	yes	yes	Others	upto class 10	Christian	no	no	no	Yes	yes	no	no	yes	yes	yes	no	yes	yes	no	dontknow	yes	yes	dontknow	yes	yes	yes	yes	yes	yes	yes	no	Age 50-54
gen_community	Mylliem	Khasi	yes	yes	Others	College degree/Diploma	Christian	no	no	no	Yes	yes	yes	no	dontknow	yes	yes	no	yes	no	yes	dontknow	yes	yes	dontknow	yes	yes	dontknow	no	yes	yes	yes	no	Age 65 and above
gen_community	Mawpat	Others	yes	no	Private Business	College degree/Diploma	Christian	no	yes	no	Not applicable	yes	yes	no	yes	yes	yes	no	yes	no	yes	yes	no	yes	yes	yes	yes	yes	yes	yes	yes	no	yes	Age 50-54
gen_community	Mawryngkneng	Khasi	yes	no	Private Business	0 to primary	Christian	no	yes	no	Not applicable	no	no	no	yes	yes	yes	no	no	no	yes	no	yes	yes	dontknow	yes	yes	yes	yes	yes	yes	no	yes	Age 60-64
gen_community	Mylliem	Khasi	yes	yes	Private Business	upto class 10	Christian	no	no	no	Yes	yes	no	no	yes	no	yes	no	yes	yes	yes	yes	yes	yes	dontknow	yes	yes	dontknow	yes	yes	yes	yes	no	Age 45-49
gen_community	Mawryngkneng	Khasi	no	no	Farmer/ Agricultural worker	Upto class 7	Christian	no	yes	no	Yes	no	no	no	yes	no	dontknow	no	yes	no	yes	dontknow	yes	no	dontknow	no	yes	yes	yes	no	yes	yes	yes	Age 55-59
gen_community	Mawryngkneng	Khasi	yes	no	Government Employee	College degree/Diploma	Christian	no	yes	no	No	no	no	yes	yes	no	no	no	no	no	no	dontknow	no	no	no	yes	yes	dontknow	no	yes	yes	yes	yes	Age 45-49
gen_community	Mylliem	Khasi	yes	no	Government Employee	College degree/Diploma	Christian	no	no	no	Not applicable	yes	no	yes	yes	no	dontknow	no	yes	yes	yes	no	yes	no	no	yes	yes	yes	yes	no	yes	no	no	Age 60-64
gen_community	Mylliem	Khasi	yes	no	Government Employee	Upto class 12	Christian	no	no	no	Yes	yes	yes	yes	yes	yes	no	no	yes	yes	no	dontknow	no	no	dontknow	no	yes	yes	dontknow	yes	yes	yes	no	Age 55-59
gen_community	Mylliem	Khasi	yes	yes	Government Employee	College degree/Diploma	Niam Khasi	no	no	no	Yes	yes	yes	yes	yes	no	no	no	no	yes	yes	no	no	no	yes	no	yes	yes	no	yes	yes	yes	no	Age 65 and above
gen_community	Mylliem	Khasi	no	no	Headmen	Upto class 12	Christian	dontknow	dontknow	no	No	yes	yes	no	yes	yes	no	no	yes	no	yes	yes	no	no	yes	no	yes	yes	yes	yes	yes	yes	dontknow	Age 50-54
gen_community	Mylliem	Khasi	no	no	Headmen	upto class 10	Christian	dontknow	dontknow	no	No	yes	yes	yes	yes	yes	no	no	yes	yes	yes	yes	no	no	yes	no	yes	yes	yes	yes	yes	yes	dontknow	Age 60-64
gen_community	Mawlai	Khasi	yes	no	Homemaker	0 to primary	Christian	no	no	no	No	yes	yes	yes	yes	no	no	no	yes	yes	yes	dontknow	no	no	dontknow	no	yes	yes	dontknow	no	yes	yes	no	Age 45-49
gen_community	Mawryngkneng	Khasi	yes	no	Homemaker	Upto class 7	Christian	no	yes	no	Not applicable	yes	no	no	yes	no	dontknow	no	yes	no	yes	dontknow	yes	no	dontknow	yes	yes	yes	dontknow	yes	yes	no	yes	Age 55-59
gen_community	Mawryngkneng	Khasi	yes	no	Homemaker	Upto class 7	Christian	no	yes	no	Not applicable	yes	yes	no	yes	no	dontknow	no	yes	no	yes	dontknow	yes	no	dontknow	yes	yes	yes	dontknow	yes	yes	no	yes	Age 60-64
gen_community	Mylliem	Khasi	yes	no	Homemaker	upto class 10	Christian	no	no	no	Not applicable	yes	yes	yes	yes	yes	no	no	yes	yes	no	dontknow	no	no	dontknow	yes	yes	yes	dontknow	yes	yes	no	no	Age 50-54
gen_community	Mawlai	Khasi	yes	no	Homemaker	upto class 10	Christian	no	no	no	Not applicable	yes	yes	no	yes	no	no	no	yes	yes	yes	dontknow	no	no	dontknow	dontknow	yes	yes	dontknow	yes	yes	no	no	Age 60-64
gen_community	Mylliem	Khasi	no	yes	Homemaker	Upto class 7	Christian	no	no	no	Yes	yes	yes	no	yes	no	dontknow	no	yes	yes	yes	dontknow	yes	no	dontknow	no	yes	yes	yes	yes	yes	yes	no	Age 60-64
gen_community	Mylliem	Khasi	yes	yes	Homemaker	0 to primary	Christian	no	no	no	Yes	yes	no	yes	no	no	dontknow	no	yes	no	no	dontknow	yes	no	dontknow	dontknow	dontknow	yes	dontknow	no	no	yes	no	Age 65 and above
gen_community	Mawlai	Khasi	yes	yes	Others	Upto class 7	Christian	no	no	no	No	yes	no	yes	dontknow	no	no	no	no	no	no	no	yes	no	dontknow	dontknow	no	dontknow	dontknow	yes	yes	yes	no	Age 50-54
gen_community	Mawlai	Khasi	yes	yes	Others	0 to primary	Christian	no	no	no	No	yes	yes	yes	yes	no	no	no	yes	yes	yes	dontknow	no	no	dontknow	yes	yes	yes	yes	yes	yes	yes	no	Age 65 and above
gen_community	Mylliem	Khasi	no	no	Others	upto class 10	Christian	no	no	no	Not applicable	yes	yes	yes	yes	no	no	no	yes	yes	yes	dontknow	no	no	dontknow	dontknow	yes	yes	dontknow	yes	yes	no	no	Age 45-49
gen_community	Mawlai	Khasi	no	no	Others	upto class 10	Christian	no	no	no	Not applicable	yes	yes	no	yes	no	no	no	yes	no	yes	dontknow	no	no	dontknow	yes	yes	yes	dontknow	yes	yes	no	no	Age 60-64
gen_community	Mawryngkneng	Others	yes	no	Others	College degree/Diploma	Christian	no	no	no	Not applicable	yes	no	no	yes	no	yes	no	yes	no	no	dontknow	yes	no	no	yes	yes	yes	no	no	yes	no	no	Age 45-49
gen_community	Mawlai	Khasi	no	no	Others	College degree/Diploma	Others	no	no	yes	Not applicable	no	no	no	no	no	no	no	yes	no	no	no	yes	no	no	no	no	no	no	dontknow	no	no	no	Age 55-59
gen_community	Mylliem	Khasi	no	yes	Others	College degree/Diploma	Christian	no	no	no	Not applicable	yes	yes	no	yes	yes	no	no	yes	yes	yes	yes	no	no	yes	yes	yes	yes	yes	yes	yes	no	no	Age 65 and above
gen_community	Mawryngkneng	Khasi	no	no	Others	0 to primary	Christian	no	yes	no	Not applicable	no	yes	yes	yes	no	dontknow	no	yes	no	yes	dontknow	yes	no	dontknow	no	yes	yes	dontknow	yes	yes	no	yes	Age 65 and above
gen_community	Mawlai	Khasi	yes	no	Others	0 to primary	Christian	no	no	no	Not applicable	yes	yes	yes	yes	no	no	no	yes	no	yes	dontknow	yes	no	dontknow	no	yes	yes	dontknow	yes	yes	no	no	Age 55-59
gen_community	Mawlai	Khasi	yes	no	Others	0 to primary	Christian	no	no	no	Not applicable	yes	no	yes	yes	no	yes	no	yes	yes	no	no	yes	no	dontknow	yes	yes	yes	dontknow	yes	yes	no	no	Age 50-54
gen_community	Mawlai	Khasi	no	yes	Others	0 to primary	Christian	no	no	no	Not applicable	yes	yes	yes	yes	yes	no	no	yes	no	yes	dontknow	no	no	dontknow	no	yes	yes	dontknow	yes	yes	no	no	Age 45-49
gen_community	Mawlai	Khasi	yes	yes	Others	0 to primary	Christian	no	no	no	Not applicable	yes	no	yes	yes	no	no	no	no	no	yes	no	yes	no	no	no	yes	dontknow	dontknow	yes	yes	no	no	Age 65 and above
gen_community	Mawryngkneng	Khasi	yes	no	Others	College degree/Diploma	Christian	no	yes	no	Yes	yes	no	no	yes	no	yes	no	yes	yes	yes	dontknow	yes	no	yes	yes	yes	yes	yes	no	yes	yes	yes	Age 45-49
gen_community	Mawryngkneng	Khasi	no	no	Private Business	Upto class 12	Christian	no	yes	no	Not applicable	yes	no	no	yes	no	yes	no	yes	no	no	dontknow	yes	no	dontknow	yes	yes	yes	yes	no	yes	no	yes	Age 45-49
gen_community	Mawlai	Khasi	yes	no	Private Business	0 to primary	Christian	no	yes	no	Not applicable	yes	no	no	yes	yes	yes	no	no	no	yes	dontknow	yes	no	dontknow	yes	yes	yes	yes	yes	yes	no	yes	Age 60-64
gen_community	Mawlai	Khasi	no	no	Private Business	0 to primary	Christian	no	no	no	Not applicable	yes	no	yes	yes	no	no	no	yes	yes	no	dontknow	no	no	dontknow	dontknow	yes	yes	dontknow	yes	yes	no	no	Age 45-49
gen_community	Mylliem	Khasi	no	no	Private Business	Upto class 7	Christian	no	no	no	Yes	yes	no	yes	yes	no	no	no	no	yes	no	dontknow	no	no	no	no	yes	no	dontknow	yes	yes	yes	no	Age 50-54
gen_community	Mawlai	Khasi	yes	no	Private Business	Upto class 12	Christian	no	no	no	Yes	yes	yes	no	yes	yes	no	no	no	yes	yes	dontknow	yes	no	dontknow	no	yes	yes	dontknow	no	yes	yes	no	Age 50-54
gen_community	Mylliem	Khasi	yes	yes	Private Business	College degree/Diploma	Niam Khasi	no	no	no	Yes	yes	yes	yes	dontknow	no	no	no	yes	yes	yes	no	no	no	no	no	yes	yes	no	no	yes	yes	no	Age 45-49
hcw		Khasi	yes	no	Frontline worker	Upto class 12	Christian	no response	no	no	Not applicable	dontknow	no	yes	no	no	dontknow	dontknow	yes	yes	no	dontknow	yes	yes	dontknow	yes	yes	yes	dontknow	no	no	no	dontknow	Age 25-29
hcw		Khasi	no	no	Frontline worker	College degree/Diploma	Christian	no response	no	no	Not applicable	dontknow	no	yes	yes	no	dontknow	dontknow	yes	yes	no	dontknow	yes	yes	dontknow	yes	dontknow	yes	dontknow	yes	yes	no	dontknow	Age 18-24
hcw		Khasi	yes	yes	Frontline worker	Upto class 12	Christian	no response	no	no	Yes	dontknow	yes	no	yes	no	yes	dontknow	yes	yes	yes	no	no	yes	no	no	yes	yes	no	yes	yes	yes	dontknow	Age 40-44
hcw		Khasi	yes	yes	Frontline worker	Upto class 12	Christian	no response	no	no	Yes	dontknow	no	yes	dontknow	no	dontknow	dontknow	yes	no	yes	dontknow	yes	yes	dontknow	yes	dontknow	dontknow	dontknow	no	yes	yes	dontknow	Age 45-49
hcw		Khasi	no	no	Frontline worker	College degree/Diploma	Christian	no response	no	no	Yes	dontknow	yes	no	yes	yes	dontknow	dontknow	yes	yes	yes	dontknow	yes	yes	dontknow	yes	yes	yes	dontknow	yes	yes	yes	dontknow	Age 30-34
hcw		Khasi	yes	yes	Nurse	College degree/Diploma	Christian	no response	no	yes	No	dontknow	yes	yes	yes	no	dontknow	dontknow	yes	yes	no	no	yes	yes	dontknow	yes	yes	dontknow	dontknow	no	yes	yes	dontknow	Age 30-34
hcw		Khasi	yes	yes	Nurse	College degree/Diploma	Christian	no response	no	no	No	dontknow	yes	yes	yes	no	yes	dontknow	yes	yes	no	yes	yes	yes	dontknow	yes	yes	yes	no	yes	yes	yes	dontknow	Age 40-44
hcw		Khasi	yes	no	Nurse	Upto class 12	Christian	no response	no	no	Not applicable	dontknow	no	no	no	yes	no	dontknow	yes	yes	no	dontknow	yes	yes	yes	no	no	dontknow	no	no	no	no	dontknow	Age 40-44
hcw		Khasi	yes	yes	Nurse	Upto class 12	Christian	no response	no	no	Not applicable	dontknow	yes	no	yes	yes	yes	dontknow	yes	yes	yes	yes	yes	yes	yes	yes	no	yes	yes	yes	yes	no	dontknow	Age 30-34
hcw		Khasi	yes	yes	Nurse	Upto class 12	Christian	no response	no	no	Not applicable	dontknow	no	yes	yes	no	yes	dontknow	yes	yes	no	yes	yes	yes	yes	yes	yes	yes	yes	yes	yes	no	dontknow	Age 30-34
hcw		Jaintia	yes	yes	Nurse	Upto class 12	Christian	no response	no	no	Not applicable	dontknow	no	no	yes	no	yes	dontknow	yes	no	yes	no	yes	yes	dontknow	yes	yes	dontknow	no	yes	yes	no	dontknow	Age 35-39
hcw		Khasi	yes	no	Nurse	College degree/Diploma	Christian	no response	no	no	Not applicable	dontknow	no	no	yes	no	yes	dontknow	no	yes	no	no	yes	yes	dontknow	yes	no	no	dontknow	no	yes	no	dontknow	Age 18-24
hcw		Khasi	yes	no	Nurse	College degree/Diploma	Christian	no response	no	no	Not applicable	dontknow	yes	yes	yes	no	no	dontknow	yes	no	no	yes	yes	yes	dontknow	yes	yes	yes	yes	yes	yes	no	dontknow	Age 25-29
hcw		Khasi	yes	no	Nurse	College degree/Diploma	Christian	no response	no	yes	Not applicable	dontknow	yes	yes	yes	no	dontknow	dontknow	yes	no	yes	no	yes	yes	dontknow	yes	yes	dontknow	dontknow	yes	yes	no	dontknow	Age 25-29
hcw		Khasi	yes	no	Nurse	College degree/Diploma	Christian	no response	no	no	Not applicable	dontknow	no	yes	dontknow	no	no	dontknow	yes	yes	no	dontknow	yes	yes	dontknow	yes	yes	yes	dontknow	no	yes	no	dontknow	Age 18-24
hcw		Jaintia	yes	no	Nurse	College degree/Diploma	Christian	no response	no	no	Not applicable	dontknow	yes	yes	yes	no	no	dontknow	yes	yes	yes	no	yes	yes	no	yes	yes	dontknow	no	no	yes	no	dontknow	Age 25-29
hcw		Jaintia	yes	no	Nurse	College degree/Diploma	Christian	no response	no	no	Not applicable	dontknow	yes	yes	yes	yes	yes	dontknow	yes	yes	no	dontknow	no	yes	dontknow	dontknow	yes	yes	no	yes	yes	no	dontknow	Age 35-39
hcw		Khasi	yes	no	Nurse	Upto class 12	Christian	no response	no	yes	Yes	dontknow	yes	no	yes	no	dontknow	dontknow	yes	yes	yes	no	no	yes	yes	yes	yes	yes	dontknow	yes	yes	yes	dontknow	Age 35-39
hcw		Khasi	yes	no	Nurse	Upto class 12	Christian	no response	no	no	Yes	dontknow	yes	yes	yes	no	dontknow	dontknow	yes	no	yes	dontknow	yes	yes	dontknow	yes	yes	yes	yes	yes	yes	yes	dontknow	Age 25-29
hcw		Khasi	yes	no	Nurse	Upto class 12	Christian	no response	no	no	Yes	dontknow	yes	yes	yes	yes	yes	dontknow	no	yes	no	dontknow	yes	yes	yes	yes	yes	yes	yes	yes	yes	yes	dontknow	Age 30-34
hcw		Khasi	yes	no	Nurse	Postgraduate	Christian	no response	no	no	Yes	dontknow	yes	yes	yes	yes	yes	dontknow	yes	yes	yes	dontknow	yes	yes	dontknow	yes	yes	yes	no	yes	yes	yes	dontknow	Age 35-39
hcw		Jaintia	yes	no	Nurse	Postgraduate	Christian	no response	no	no	Yes	dontknow	yes	yes	yes	no	no	dontknow	yes	yes	no	no	yes	yes	no	yes	yes	yes	yes	yes	yes	yes	dontknow	Age 35-39
hcw		Khasi	yes	no	Nurse	College degree/Diploma	Christian	no response	no	no	Yes	dontknow	no	yes	yes	no	yes	dontknow	yes	yes	no	no	yes	yes	no	yes	no	yes	dontknow	yes	yes	yes	dontknow	Age 35-39
hcw		Khasi	yes	no	Nurse	College degree/Diploma	Christian	no response	no	no	Yes	dontknow	no	no	yes	yes	no	dontknow	yes	yes	no	no	yes	yes	dontknow	yes	yes	yes	no	yes	yes	yes	dontknow	Age 40-44
hcw		Khasi	no	no	Paramedical Staff	College degree/Diploma	Christian	no response	no	no	No	dontknow	yes	no	yes	yes	no	dontknow	yes	yes	yes	yes	yes	yes	dontknow	yes	yes	yes	yes	yes	yes	yes	dontknow	Age 45-49
hcw		Khasi	yes	no	Paramedical Staff	College degree/Diploma	Christian	no response	no	no	Not applicable	dontknow	yes	yes	yes	yes	dontknow	dontknow	yes	yes	yes	yes	yes	yes	dontknow	yes	yes	yes	no	yes	yes	no	dontknow	Age 30-34
hcw		Khasi	no	no	Paramedical Staff	College degree/Diploma	Christian	no response	no	no	Not applicable	dontknow	yes	yes	yes	yes	dontknow	dontknow	yes	yes	yes	dontknow	yes	yes	yes	yes	yes	yes	yes	yes	yes	no	dontknow	Age 25-29
hcw		Khasi	yes	yes	Paramedical Staff	College degree/Diploma	Christian	no response	no	no	Not applicable	dontknow	yes	yes	dontknow	yes	dontknow	dontknow	yes	yes	yes	dontknow	no	yes	dontknow	dontknow	yes	dontknow	dontknow	yes	yes	no	dontknow	Age 25-29
hcw		Khasi	no	no	Paramedical Staff	Upto class 7	Christian	no response	no	no	Yes	dontknow	yes	no	yes	no	yes	dontknow	yes	yes	yes	yes	yes	yes	no	yes	yes	yes	yes	yes	yes	yes	dontknow	Age 18-24
hcw		Khasi	no	no	Support Staff	College degree/Diploma	Christian	no response	no	no	No	dontknow	yes	no	yes	no	yes	dontknow	yes	yes	yes	dontknow	yes	yes	yes	yes	yes	yes	yes	yes	yes	yes	dontknow	Age 30-34
hcw		Khasi	yes	no	Support Staff	Upto class 7	Christian	no response	no	no	Not applicable	dontknow	yes	no	yes	no	no	dontknow	yes	no	yes	dontknow	no	yes	dontknow	no	yes	yes	no	no	yes	no	dontknow	Age 45-49
hcw		Khasi	yes	no	Support Staff	Upto class 12	Christian	no response	no	no	Not applicable	dontknow	yes	no	yes	no	yes	dontknow	yes	yes	yes	no	yes	yes	no	yes	yes	yes	dontknow	no	yes	no	dontknow	Age 25-29
hcw		Khasi	no	no	Support Staff	Upto class 12	Christian	no response	no	no	Not applicable	dontknow	no	yes	yes	no	yes	dontknow	yes	no	no	dontknow	no	yes	dontknow	yes	no	dontknow	yes	yes	yes	no	dontknow	Age 18-24
hcw		Jaintia	yes	no	Support Staff	Upto class 12	Niam Khasi	no response	no	no	Not applicable	dontknow	yes	yes	yes	yes	yes	dontknow	yes	yes	yes	yes	yes	yes	yes	yes	yes	dontknow	yes	no	yes	no	dontknow	Age 55-59
hcw		Khasi	no	no	Support Staff	Postgraduate	Christian	no response	no	no	Not applicable	dontknow	yes	no	yes	yes	no	dontknow	yes	yes	yes	yes	no	yes	yes	yes	yes	yes	yes	yes	yes	no	dontknow	Age 30-34
hcw		Khasi	yes	no	Support Staff	College degree/Diploma	Christian	no response	no	no	Not applicable	dontknow	no	yes	dontknow	no	no	dontknow	yes	yes	yes	dontknow	no	yes	dontknow	dontknow	yes	yes	dontknow	no	yes	no	dontknow	Age 25-29
hcw		Khasi	yes	yes	Support Staff	College degree/Diploma	Christian	no response	no	no	Not applicable	dontknow	no	yes	no	no	no	dontknow	yes	yes	yes	dontknow	no	yes	dontknow	no	dontknow	dontknow	yes	no	no	no	dontknow	Age 30-34
hcw		Khasi	no	yes	Support Staff	College degree/Diploma	Christian	no response	no	no	Not applicable	dontknow	yes	yes	yes	yes	yes	dontknow	yes	yes	yes	dontknow	yes	yes	dontknow	yes	yes	yes	no	no	yes	no	dontknow	Age 50-54
hcw		Khasi	yes	no	Support Staff	College degree/Diploma	Christian	no response	no	no	Yes	dontknow	no	yes	yes	no	no	dontknow	yes	dontknow	no	no	yes	yes	dontknow	yes	no	yes	dontknow	no	yes	yes	dontknow	Age 30-34
hcw		Khasi	yes	no	Support Staff	College degree/Diploma	Christian	no response	no	no	Yes	dontknow	yes	no	yes	yes	yes	dontknow	yes	no	yes	dontknow	no	yes	dontknow	yes	yes	yes	no	yes	yes	yes	dontknow	Age 25-29
hcw		Jaintia	no	no	Support Staff	College degree/Diploma	Christian	no response	no	no	Yes	dontknow	yes	no	yes	no	no	dontknow	yes	no	yes	dontknow	no	yes	yes	yes	yes	yes	yes	no	yes	yes	dontknow	Age 45-49
hcw		Khasi	yes	yes	Support Staff	College degree/Diploma	Christian	no response	no	no	Yes	dontknow	yes	no	yes	no	yes	dontknow	yes	yes	yes	dontknow	yes	yes	dontknow	yes	yes	yes	yes	yes	yes	yes	dontknow	Age 30-34
hcw		Khasi	yes	yes	Doctor	College degree/Diploma	Christian	no response	no	no	No	dontknow	yes	yes	yes	no	yes	dontknow	yes	yes	no	yes	yes	yes	yes	yes	yes	yes	yes	yes	yes	yes	dontknow	Age 50-54
hcw		Khasi	yes	yes	Doctor	Upto class 12	Christian	no response	no	no	Not applicable	dontknow	yes	yes	yes	yes	yes	dontknow	yes	yes	yes	yes	yes	yes	yes	yes	yes	dontknow	no	yes	yes	no	dontknow	Age 50-54
hcw		Khasi	yes	no	Doctor	Postgraduate	Christian	no response	no	no	Not applicable	dontknow	no	no	yes	yes	yes	dontknow	yes	yes	no	yes	yes	yes	yes	yes	yes	yes	no	yes	yes	no	dontknow	Age 50-54
hcw		Khasi	no	yes	Doctor	Postgraduate	Christian	no response	no	no	Not applicable	dontknow	yes	yes	yes	yes	yes	dontknow	yes	yes	yes	yes	yes	yes	yes	yes	yes	yes	yes	yes	yes	no	dontknow	Age 30-34
hcw		Khasi	yes	no	Doctor	College degree/Diploma	Christian	no response	no	no	Not applicable	dontknow	yes	yes	yes	no	yes	dontknow	no	no	no	dontknow	yes	yes	dontknow	yes	yes	yes	dontknow	yes	yes	no	dontknow	Age 25-29
hcw		Khasi	yes	no	Doctor	Postgraduate	Christian	no response	no	no	Yes	dontknow	no	no	yes	no	yes	dontknow	yes	yes	no	yes	yes	yes	yes	yes	yes	yes	no	yes	yes	yes	dontknow	Age 35-39
hcw		Others	yes	no	Doctor	Postgraduate	Others	no response	no	no	Yes	dontknow	yes	no	yes	yes	yes	dontknow	yes	yes	yes	yes	yes	yes	yes	yes	yes	yes	no	yes	yes	yes	dontknow	Age 40-44
hcw		Khasi	yes	no	Doctor	College degree/Diploma	Christian	no response	no	no	Yes	dontknow	yes	yes	yes	yes	yes	dontknow	yes	yes	no	yes	yes	yes	yes	yes	yes	yes	yes	no	yes	yes	dontknow	Age 50-54
hcw		Khasi	no	no	Frontline worker	Upto class 7	Christian	no response	no	no	No	dontknow	yes	no	dontknow	yes	yes	dontknow	yes	no	yes	yes	yes	yes	yes	yes	no	yes	dontknow	yes	yes	yes	dontknow	Age 50-54
hcw		Khasi	yes	no	Frontline worker	Upto class 12	Christian	no response	no	no	No	dontknow	yes	yes	yes	yes	no	dontknow	yes	yes	no	dontknow	no	yes	dontknow	yes	yes	yes	no	yes	yes	yes	dontknow	Age 35-39
hcw		Khasi	yes	yes	Frontline worker	Upto class 12	Christian	no response	no	no	No	dontknow	yes	no	yes	no	yes	dontknow	yes	yes	yes	dontknow	yes	yes	dontknow	yes	yes	yes	no	no	yes	yes	dontknow	Age 40-44
hcw		Khasi	yes	no	Frontline worker	College degree/Diploma	Christian	no response	no	yes	No	dontknow	yes	no	yes	no	yes	dontknow	yes	yes	yes	dontknow	yes	yes	dontknow	yes	yes	yes	yes	no	yes	yes	dontknow	Age 30-34
hcw		Khasi	no	no	Frontline worker	College degree/Diploma	Christian	no response	no	no	No	dontknow	no	yes	yes	no	no	dontknow	yes	no	no	yes	no	yes	yes	yes	yes	yes	yes	yes	yes	yes	dontknow	Age 30-34
hcw		Khasi	yes	no	Frontline worker	Upto class 7	Christian	no response	no	no	Not applicable	dontknow	yes	yes	no	yes	yes	dontknow	yes	yes	yes	dontknow	yes	yes	dontknow	yes	yes	yes	dontknow	yes	no	no	dontknow	Age 45-49
hcw		Khasi	yes	no	Frontline worker	Upto class 7	Christian	no response	no	no	Not applicable	dontknow	yes	no	yes	yes	yes	dontknow	yes	yes	yes	dontknow	yes	yes	dontknow	yes	yes	yes	no	yes	yes	no	dontknow	Age 60-64
hcw		Jaintia	no	no	Frontline worker	Upto class 7	Niam Khasi	no response	no	no	Not applicable	dontknow	no	yes	yes	no	no	dontknow	no	yes	no	dontknow	no	yes	dontknow	yes	yes	yes	yes	yes	yes	no	dontknow	Age 25-29
hcw		Khasi	yes	no	Frontline worker	Upto class 12	Christian	no response	no	no	Not applicable	dontknow	yes	yes	yes	yes	yes	dontknow	yes	no	no	yes	yes	yes	yes	yes	yes	yes	no	yes	yes	no	dontknow	Age 30-34
hcw		Khasi	no	no	Frontline worker	Upto class 12	Christian	no response	no	no	Not applicable	dontknow	yes	yes	yes	yes	yes	dontknow	yes	yes	yes	yes	yes	yes	yes	yes	yes	yes	yes	yes	yes	no	dontknow	Age 30-34
hcw		Khasi	no	no	Frontline worker	Upto class 7	Christian	no response	yes	no	Yes	dontknow	no	no	yes	yes	yes	dontknow	yes	yes	yes	dontknow	yes	yes	dontknow	yes	yes	yes	yes	yes	yes	yes	yes	Age 35-39
hcw		Khasi	no	no	Frontline worker	Upto class 7	Christian	no response	yes	no	Yes	dontknow	no	no	no	yes	yes	dontknow	yes	yes	yes	dontknow	yes	yes	dontknow	yes	yes	yes	yes	yes	no	yes	yes	Age 35-39
hcw		Khasi	yes	no	Frontline worker	Upto class 7	Christian	no response	no	no	Yes	dontknow	yes	yes	yes	yes	dontknow	dontknow	yes	yes	no	yes	yes	yes	yes	yes	no	yes	yes	no	yes	yes	dontknow	Age 30-34
hcw		Khasi	yes	no	Frontline worker	Upto class 7	Christian	no response	no	yes	Yes	dontknow	no	yes	yes	yes	yes	dontknow	no	yes	no	no	yes	yes	dontknow	yes	yes	yes	yes	dontknow	yes	yes	dontknow	Age 30-34
hcw		Khasi	yes	yes	Frontline worker	Upto class 7	Christian	no response	no	no	Yes	dontknow	yes	yes	yes	yes	no	dontknow	yes	no	no	dontknow	no	yes	dontknow	yes	yes	yes	no	yes	yes	yes	dontknow	Age 18-24
hcw		Khasi	yes	no	Frontline worker	Upto class 12	Christian	no response	dontknow	no	Yes	dontknow	no	no	yes	no	yes	dontknow	yes	no	no	no	yes	yes	no	yes	yes	yes	yes	yes	yes	yes	dontknow	Age 30-34
hcw		Khasi	no	yes	Frontline worker	Upto class 12	Christian	no response	no	no	Yes	dontknow	no	no	yes	no	no	dontknow	yes	no	no	no	yes	yes	yes	yes	yes	yes	no	yes	yes	yes	dontknow	Age 40-44
hcw		Khasi	yes	no	Nurse	Upto class 12	Christian	no response	no	no	No	dontknow	yes	yes	yes	yes	yes	dontknow	yes	yes	yes	yes	no	yes	yes	yes	no	yes	yes	no	yes	yes	dontknow	Age 30-34
hcw		Khasi	yes	no	Nurse	Upto class 12	Christian	no response	no	no	No	dontknow	yes	yes	yes	no	no	dontknow	yes	no	yes	yes	no	yes	yes	yes	yes	yes	no	yes	yes	yes	dontknow	Age 18-24
hcw		Khasi	yes	no	Nurse	Upto class 12	Christian	no response	no	no	No	dontknow	yes	no	yes	no	yes	dontknow	yes	yes	yes	yes	yes	yes	yes	yes	yes	yes	no	yes	yes	yes	dontknow	Age 55-59
hcw		Khasi	yes	no	Nurse	Postgraduate	Christian	no response	no	no	No	dontknow	yes	no	yes	yes	yes	dontknow	yes	yes	yes	no	yes	yes	no	yes	yes	yes	yes	yes	yes	yes	dontknow	Age 30-34
hcw		Khasi	yes	no	Nurse	College degree/Diploma	Christian	no response	no	no	No	dontknow	yes	yes	yes	yes	yes	dontknow	yes	yes	yes	dontknow	yes	yes	dontknow	yes	yes	yes	yes	no	yes	yes	dontknow	Age 55-59
hcw		Khasi	yes	no	Nurse	College degree/Diploma	Christian	no response	no	no	No	dontknow	no	yes	yes	yes	yes	dontknow	no	yes	no	dontknow	no	yes	dontknow	yes	yes	yes	dontknow	yes	yes	yes	dontknow	Age 25-29
hcw		Khasi	yes	no	Nurse	College degree/Diploma	Christian	no response	no	yes	No	dontknow	yes	no	yes	no	yes	dontknow	yes	yes	yes	yes	no	yes	yes	no	yes	yes	yes	yes	yes	yes	dontknow	Age 35-39
hcw		Khasi	yes	no	Nurse	College degree/Diploma	Christian	no response	no	no	No	dontknow	yes	no	yes	yes	yes	dontknow	yes	yes	yes	no	yes	yes	no	yes	yes	yes	yes	yes	yes	yes	dontknow	Age 25-29
hcw		Khasi	yes	no	Nurse	College degree/Diploma	Christian	no response	no	no	No	dontknow	no	no	yes	yes	yes	dontknow	yes	dontknow	yes	dontknow	yes	yes	dontknow	yes	yes	yes	yes	yes	yes	yes	dontknow	Age 25-29
hcw		Khasi	yes	no	Nurse	College degree/Diploma	Christian	no response	no	yes	No	dontknow	yes	no	yes	no	yes	dontknow	yes	yes	yes	dontknow	yes	yes	dontknow	yes	yes	yes	yes	yes	yes	yes	dontknow	Age 18-24
hcw		Khasi	yes	no	Nurse	College degree/Diploma	Christian	no response	no	no	No	dontknow	yes	no	yes	no	yes	dontknow	yes	yes	yes	dontknow	yes	yes	dontknow	yes	yes	yes	no	yes	yes	yes	dontknow	Age 25-29
hcw		Khasi	yes	no	Nurse	College degree/Diploma	Christian	no response	no	no	No	dontknow	yes	no	yes	no	yes	dontknow	yes	yes	no	no	yes	yes	yes	yes	yes	yes	no	yes	yes	yes	dontknow	Age 25-29
hcw		Jaintia	yes	no	Nurse	Upto class 7	Christian	no response	no	no	Not applicable	dontknow	yes	yes	yes	yes	no	dontknow	yes	no	yes	dontknow	yes	yes	dontknow	yes	yes	yes	yes	yes	yes	no	dontknow	Age 25-29
hcw		Khasi	yes	no	Nurse	Upto class 12	Christian	no response	no	no	Not applicable	dontknow	yes	no	yes	yes	dontknow	dontknow	yes	no	yes	dontknow	yes	yes	dontknow	yes	no	yes	yes	no	yes	no	dontknow	Age 18-24
hcw		Khasi	yes	no	Nurse	Upto class 12	Christian	no response	no	no	Not applicable	dontknow	yes	no	yes	yes	yes	dontknow	yes	yes	yes	dontknow	yes	yes	dontknow	yes	yes	yes	yes	yes	yes	no	dontknow	Age 30-34
hcw		Khasi	yes	no	Nurse	Upto class 12	Christian	no response	no	no	Not applicable	dontknow	yes	yes	yes	yes	yes	dontknow	yes	yes	yes	yes	yes	yes	yes	yes	yes	yes	yes	yes	yes	no	dontknow	Age 30-34
hcw		Khasi	yes	no	Nurse	Upto class 12	Christian	no response	no	yes	Not applicable	dontknow	yes	yes	yes	yes	yes	dontknow	yes	yes	yes	yes	yes	yes	yes	yes	yes	yes	yes	yes	yes	no	dontknow	Age 18-24
hcw		Jaintia	yes	no	Nurse	Upto class 12	Christian	no response	no	no	Not applicable	dontknow	no	yes	yes	no	no	dontknow	yes	yes	yes	dontknow	yes	yes	dontknow	yes	yes	yes	yes	yes	yes	no	dontknow	Age 35-39
hcw		Khasi	yes	yes	Nurse	Upto class 12	Christian	no response	no	yes	Not applicable	dontknow	yes	yes	dontknow	yes	yes	dontknow	yes	dontknow	yes	dontknow	yes	yes	yes	yes	dontknow	yes	dontknow	yes	yes	no	dontknow	Age 30-34
hcw		Jaintia	yes	no	Nurse	Postgraduate	Christian	no response	no	no	Not applicable	dontknow	no	no	yes	yes	yes	dontknow	yes	yes	no	dontknow	yes	yes	dontknow	yes	yes	yes	no	yes	yes	no	dontknow	Age 30-34
hcw		Khasi	yes	no	Nurse	College degree/Diploma	Christian	no response	no	no	Not applicable	dontknow	yes	no	yes	yes	no	dontknow	yes	yes	yes	yes	no	yes	yes	no	yes	yes	yes	no	yes	no	dontknow	Age 40-44
hcw		Khasi	yes	no	Nurse	College degree/Diploma	Christian	no response	no	yes	Not applicable	dontknow	yes	yes	no	no	yes	dontknow	yes	no	yes	yes	no	yes	yes	yes	no	no	no	no	no	no	dontknow	Age 30-34
hcw		Khasi	yes	no	Nurse	College degree/Diploma	Christian	no response	no	no	Not applicable	dontknow	no	yes	no	no	yes	dontknow	yes	no	yes	dontknow	yes	yes	dontknow	yes	yes	yes	no	yes	no	no	dontknow	Age 35-39
hcw		Khasi	yes	no	Nurse	College degree/Diploma	Christian	no response	no	no	Not applicable	dontknow	yes	no	yes	yes	no	dontknow	yes	yes	yes	yes	no	yes	yes	yes	yes	yes	yes	yes	yes	no	dontknow	Age 18-24
hcw		Khasi	yes	no	Nurse	College degree/Diploma	Christian	no response	no	no	Not applicable	dontknow	yes	no	yes	yes	yes	dontknow	yes	yes	yes	dontknow	yes	yes	dontknow	yes	yes	no	yes	yes	yes	no	dontknow	Age 25-29
hcw		Khasi	yes	no	Nurse	College degree/Diploma	Christian	no response	no	no	Not applicable	dontknow	yes	yes	yes	no	yes	dontknow	yes	no	yes	yes	yes	yes	dontknow	yes	yes	yes	yes	yes	yes	no	dontknow	Age 30-34
hcw		Khasi	yes	no	Nurse	College degree/Diploma	Christian	no response	no	no	Not applicable	dontknow	yes	yes	yes	yes	yes	dontknow	yes	yes	yes	yes	yes	yes	yes	yes	yes	yes	yes	yes	yes	no	dontknow	Age 18-24
hcw		Khasi	yes	no	Nurse	College degree/Diploma	Christian	no response	no	no	Not applicable	dontknow	yes	yes	yes	yes	yes	dontknow	yes	yes	yes	yes	yes	yes	yes	yes	yes	yes	yes	yes	yes	no	dontknow	Age 30-34
hcw		Others	yes	yes	Nurse	College degree/Diploma	Christian	no response	no	no	Not applicable	dontknow	yes	yes	yes	yes	dontknow	dontknow	yes	yes	no	dontknow	yes	yes	dontknow	yes	yes	yes	yes	yes	yes	no	dontknow	Age 45-49
hcw		Khasi	yes	yes	Nurse	College degree/Diploma	Christian	no response	no	no	Not applicable	dontknow	yes	no	yes	no	no	dontknow	yes	yes	yes	yes	yes	yes	yes	yes	no	yes	no	no	yes	no	dontknow	Age 25-29
hcw		Khasi	yes	yes	Nurse	College degree/Diploma	Christian	no response	no	no	Not applicable	dontknow	no	yes	yes	no	no	dontknow	yes	yes	no	no	no	yes	yes	yes	yes	no	no	yes	yes	no	dontknow	Age 25-29
hcw		Khasi	yes	yes	Nurse	College degree/Diploma	Christian	no response	no	no	Not applicable	dontknow	yes	yes	yes	no	yes	dontknow	yes	yes	yes	dontknow	yes	yes	dontknow	yes	yes	yes	yes	yes	yes	no	dontknow	Age 35-39
hcw		Khasi	yes	yes	Nurse	College degree/Diploma	Christian	no response	no	no	Not applicable	dontknow	no	yes	yes	no	yes	dontknow	yes	yes	no	dontknow	yes	yes	dontknow	yes	yes	yes	no	yes	yes	no	dontknow	Age 30-34
hcw		Khasi	yes	yes	Nurse	College degree/Diploma	Christian	no response	no	no	Not applicable	dontknow	yes	no	yes	yes	yes	dontknow	yes	yes	yes	dontknow	yes	yes	dontknow	yes	yes	yes	yes	yes	yes	no	dontknow	Age 30-34
hcw		Others	yes	yes	Nurse	College degree/Diploma	Christian	no response	no	yes	Not applicable	dontknow	yes	no	yes	no	yes	dontknow	yes	yes	yes	dontknow	yes	yes	dontknow	yes	yes	yes	yes	yes	yes	no	dontknow	Age 30-34
hcw		Khasi	yes	yes	Nurse	Upto class 7	Christian	no response	no	no	Yes	dontknow	yes	yes	yes	no	yes	dontknow	yes	yes	yes	yes	yes	yes	yes	yes	yes	yes	yes	yes	yes	yes	dontknow	Age 55-59
hcw		Khasi	yes	no	Nurse	Upto class 12	Christian	no response	yes	no	Yes	dontknow	no	yes	yes	no	yes	dontknow	yes	yes	yes	dontknow	no	yes	dontknow	yes	yes	yes	yes	yes	yes	yes	yes	Age 35-39
hcw		Khasi	yes	no	Nurse	Upto class 12	Christian	no response	yes	no	Yes	dontknow	yes	yes	yes	yes	yes	dontknow	yes	yes	no	dontknow	yes	yes	dontknow	yes	yes	yes	no	yes	yes	yes	yes	Age 35-39
hcw		Khasi	yes	no	Nurse	Upto class 12	Christian	no response	no	no	Yes	dontknow	yes	yes	yes	yes	yes	dontknow	yes	yes	yes	dontknow	no	yes	dontknow	yes	dontknow	yes	yes	yes	yes	yes	dontknow	Age 40-44
hcw		Khasi	yes	no	Nurse	Upto class 12	Niam Khasi	no response	no	no	Yes	dontknow	yes	yes	yes	yes	no	dontknow	yes	yes	yes	yes	yes	yes	yes	yes	yes	yes	yes	yes	yes	yes	dontknow	Age 35-39
hcw		Khasi	yes	yes	Nurse	Upto class 12	Christian	no response	no	no	Yes	dontknow	no	yes	no	no	no	dontknow	yes	no	no	yes	yes	yes	yes	yes	yes	yes	yes	yes	no	yes	dontknow	Age 25-29
hcw		Khasi	yes	yes	Nurse	Upto class 12	Christian	no response	no	no	Yes	dontknow	yes	no	yes	yes	yes	dontknow	yes	yes	yes	dontknow	yes	yes	dontknow	yes	yes	yes	yes	no	yes	yes	dontknow	Age 35-39
hcw		Khasi	yes	yes	Nurse	Upto class 12	Christian	no response	no	no	Yes	dontknow	no	no	yes	no	yes	dontknow	yes	yes	no	dontknow	yes	yes	dontknow	yes	yes	yes	yes	yes	yes	yes	dontknow	Age 30-34
hcw		Khasi	yes	yes	Nurse	Upto class 12	Niam Khasi	no response	no	no	Yes	dontknow	yes	no	yes	no	no	dontknow	yes	yes	yes	no	yes	yes	yes	yes	no	yes	no	yes	yes	yes	dontknow	Age 30-34
hcw		Jaintia	yes	no	Nurse	College degree/Diploma	Christian	no response	no	no	Yes	dontknow	no	no	no	no	no	dontknow	no	yes	yes	no	yes	yes	no	yes	yes	yes	yes	yes	no	yes	dontknow	Age 30-34
hcw		Khasi	yes	no	Nurse	College degree/Diploma	Christian	no response	no	no	Yes	dontknow	no	yes	yes	no	yes	dontknow	yes	yes	yes	dontknow	no	yes	yes	dontknow	yes	yes	no	yes	yes	yes	dontknow	Age 35-39
hcw		Khasi	yes	no	Nurse	College degree/Diploma	Christian	no response	no	no	Yes	dontknow	yes	yes	yes	yes	yes	dontknow	yes	yes	yes	dontknow	yes	yes	yes	yes	yes	yes	no	yes	yes	yes	dontknow	Age 35-39
hcw		Khasi	yes	no	Nurse	College degree/Diploma	Christian	no response	no	no	Yes	dontknow	no	yes	yes	no	yes	dontknow	yes	yes	yes	dontknow	yes	yes	dontknow	yes	yes	yes	yes	yes	yes	yes	dontknow	Age 35-39
hcw		Khasi	yes	no	Nurse	College degree/Diploma	Christian	no response	no	no	Yes	dontknow	yes	yes	yes	yes	yes	dontknow	yes	yes	yes	dontknow	yes	yes	dontknow	yes	yes	yes	yes	yes	yes	yes	dontknow	Age 25-29
hcw		Khasi	yes	no	Nurse	College degree/Diploma	Christian	no response	no	no	Yes	dontknow	yes	no	yes	no	yes	dontknow	yes	yes	yes	dontknow	yes	yes	dontknow	yes	yes	yes	yes	yes	yes	yes	dontknow	Age 35-39
hcw		Khasi	yes	no	Nurse	College degree/Diploma	Christian	no response	no	no	Yes	dontknow	yes	yes	yes	no	no	dontknow	yes	yes	no	yes	yes	yes	yes	yes	yes	yes	no	yes	yes	yes	dontknow	Age 35-39
hcw		Khasi	yes	no	Nurse	College degree/Diploma	Christian	no response	no	no	Yes	dontknow	yes	yes	yes	no	yes	dontknow	yes	yes	no	no	yes	yes	no	no	yes	yes	no	yes	yes	yes	dontknow	Age 25-29
hcw		Jaintia	yes	no	Nurse	College degree/Diploma	Christian	no response	no	no	Yes	dontknow	no	no	yes	yes	no	dontknow	no	no	no	dontknow	no	yes	yes	yes	yes	dontknow	no	yes	yes	yes	dontknow	Age 35-39
hcw		Khasi	yes	no	Nurse	College degree/Diploma	Niam Khasi	no response	no	no	Yes	dontknow	yes	yes	yes	yes	yes	dontknow	yes	yes	yes	yes	yes	yes	yes	yes	yes	yes	yes	yes	yes	yes	dontknow	Age 30-34
hcw		Jaintia	yes	no	Nurse	College degree/Diploma	Niam Khasi	no response	no	no	Yes	dontknow	yes	no	yes	yes	dontknow	dontknow	no	yes	yes	dontknow	yes	yes	dontknow	yes	yes	yes	yes	yes	yes	yes	dontknow	Age 25-29
hcw		Khasi	yes	yes	Nurse	College degree/Diploma	Christian	no response	dontknow	no	Yes	dontknow	yes	no	yes	no	no	dontknow	yes	yes	no	no	no	yes	no	yes	no	yes	yes	yes	yes	yes	dontknow	Age 30-34
hcw		Khasi	yes	yes	Nurse	College degree/Diploma	Christian	no response	no	no	Yes	dontknow	yes	no	yes	yes	yes	dontknow	yes	yes	yes	dontknow	yes	yes	yes	yes	no	yes	yes	yes	yes	yes	dontknow	Age 35-39
hcw		Khasi	yes	yes	Nurse	College degree/Diploma	Christian	no response	no	no	Yes	dontknow	yes	yes	yes	yes	yes	dontknow	yes	yes	yes	dontknow	yes	yes	dontknow	yes	yes	yes	yes	yes	yes	yes	dontknow	Age 30-34
hcw		Khasi	no	no	Paramedical Staff	Upto class 12	Christian	no response	no	no	Not applicable	dontknow	yes	yes	no	yes	yes	dontknow	yes	yes	yes	yes	yes	yes	yes	yes	yes	yes	yes	yes	no	no	dontknow	Age 35-39
hcw		Khasi	no	no	Paramedical Staff	Upto class 12	Christian	no response	no	no	Not applicable	dontknow	yes	yes	yes	yes	no	dontknow	yes	yes	yes	yes	no	yes	yes	yes	yes	yes	yes	yes	yes	no	dontknow	Age 35-39
hcw		Khasi	yes	no	Paramedical Staff	Upto class 12	Christian	no response	no	no	Not applicable	dontknow	yes	no	yes	yes	no	dontknow	yes	yes	yes	dontknow	yes	yes	yes	yes	yes	yes	yes	yes	yes	no	dontknow	Age 25-29
hcw		Khasi	no	no	Paramedical Staff	Upto class 12	Christian	no response	no	no	Not applicable	dontknow	yes	yes	yes	yes	yes	dontknow	yes	yes	yes	yes	yes	yes	yes	yes	yes	yes	yes	yes	yes	no	dontknow	Age 35-39
hcw		Jaintia	yes	no	Paramedical Staff	Upto class 12	Christian	no response	no	no	Not applicable	dontknow	no	yes	yes	no	yes	dontknow	yes	no	no	dontknow	yes	yes	yes	yes	yes	no	yes	yes	yes	no	dontknow	Age 18-24
hcw		Khasi	no	yes	Paramedical Staff	Upto class 12	Christian	no response	no	no	Not applicable	dontknow	yes	yes	yes	yes	yes	dontknow	yes	yes	yes	yes	yes	yes	yes	yes	yes	yes	yes	yes	yes	no	dontknow	Age 30-34
hcw		Khasi	yes	no	Paramedical Staff	Postgraduate	Christian	no response	no	no	Not applicable	dontknow	yes	yes	dontknow	yes	yes	dontknow	yes	yes	yes	yes	yes	yes	yes	no	yes	yes	no	no	yes	no	dontknow	Age 30-34
hcw		Khasi	yes	no	Paramedical Staff	College degree/Diploma	Christian	no response	no	yes	Not applicable	dontknow	no	yes	yes	no	yes	dontknow	yes	no	no	yes	no	yes	yes	yes	yes	yes	no	yes	yes	no	dontknow	Age 30-34
hcw		Khasi	no	no	Paramedical Staff	College degree/Diploma	Christian	no response	no	no	Not applicable	dontknow	no	yes	yes	no	no	dontknow	yes	no	no	yes	no	yes	yes	yes	yes	yes	no	yes	yes	no	dontknow	Age 35-39
hcw		Khasi	yes	no	Paramedical Staff	College degree/Diploma	Christian	no response	no	no	Not applicable	dontknow	yes	yes	yes	yes	yes	dontknow	yes	no	no	yes	yes	yes	yes	yes	yes	yes	no	yes	yes	no	dontknow	Age 25-29
hcw		Khasi	yes	no	Paramedical Staff	College degree/Diploma	Christian	no response	no	no	Not applicable	dontknow	yes	yes	yes	yes	yes	dontknow	yes	yes	yes	yes	yes	yes	yes	yes	yes	yes	yes	yes	yes	no	dontknow	Age 25-29
hcw		Khasi	yes	no	Paramedical Staff	College degree/Diploma	Niam Khasi	no response	no	no	Not applicable	dontknow	yes	yes	no	yes	yes	dontknow	yes	no	yes	yes	yes	yes	yes	yes	yes	yes	yes	yes	no	no	dontknow	Age 25-29
hcw		Khasi	no	no	Paramedical Staff	College degree/Diploma	Niam Khasi	no response	no	no	Not applicable	dontknow	yes	yes	yes	yes	yes	dontknow	yes	yes	yes	yes	yes	yes	yes	yes	yes	yes	yes	yes	yes	no	dontknow	Age 30-34
hcw		Khasi	yes	no	Paramedical Staff	Upto class 12	Christian	no response	no	yes	Yes	dontknow	yes	yes	yes	no	yes	dontknow	yes	yes	yes	yes	yes	yes	yes	yes	yes	dontknow	yes	no	yes	yes	dontknow	Age 30-34
hcw		Khasi	yes	no	Paramedical Staff	Upto class 12	Christian	no response	no	no	Yes	dontknow	yes	yes	yes	yes	yes	dontknow	yes	yes	yes	yes	yes	yes	yes	yes	yes	yes	yes	yes	yes	yes	dontknow	Age 35-39
hcw		Khasi	no	no	Paramedical Staff	Upto class 12	Christian	no response	no	no	Yes	dontknow	yes	no	yes	yes	yes	dontknow	yes	yes	yes	dontknow	yes	yes	dontknow	yes	yes	no	yes	yes	yes	yes	dontknow	Age 30-34
hcw		Khasi	no	yes	Paramedical Staff	Upto class 12	Christian	no response	no	no	Yes	dontknow	yes	yes	yes	no	yes	dontknow	yes	yes	yes	dontknow	no	yes	dontknow	yes	yes	dontknow	yes	yes	yes	yes	dontknow	Age 40-44
hcw		Others	yes	no	Paramedical Staff	College degree/Diploma	Christian	no response	no	no	Yes	dontknow	yes	yes	no	no	dontknow	dontknow	no	yes	no	no	yes	yes	no	yes	no	yes	yes	yes	no	yes	dontknow	Age 35-39
hcw		Khasi	yes	no	Paramedical Staff	College degree/Diploma	Christian	no response	no	no	Yes	dontknow	yes	yes	yes	yes	yes	dontknow	yes	yes	yes	yes	yes	yes	yes	yes	yes	no	yes	no	yes	yes	dontknow	Age 30-34
hcw		Khasi	no	yes	Paramedical Staff	College degree/Diploma	Christian	no response	no	no	Yes	dontknow	yes	yes	yes	yes	yes	dontknow	yes	yes	yes	yes	yes	yes	yes	yes	yes	yes	yes	yes	yes	yes	dontknow	Age 50-54
hcw		Khasi	yes	no	Support Staff	College degree/Diploma	Niam Khasi	no response	no	no	No	dontknow	no	no	yes	no	no	dontknow	yes	no	no	no	no	yes	yes	yes	no	yes	no	yes	yes	yes	dontknow	Age 25-29
hcw		Khasi	yes	no	Support Staff	Upto class 7	Christian	no response	no	no	Not applicable	dontknow	yes	yes	yes	yes	yes	dontknow	yes	yes	yes	dontknow	yes	yes	dontknow	yes	yes	yes	yes	yes	yes	no	dontknow	Age 50-54
hcw		Khasi	no	no	Support Staff	Upto class 12	Christian	no response	no	no	Not applicable	dontknow	yes	yes	yes	yes	yes	dontknow	yes	yes	yes	yes	yes	yes	yes	yes	yes	yes	yes	yes	yes	no	dontknow	Age 25-29
hcw		Khasi	no	no	Support Staff	Postgraduate	Christian	no response	no	no	Not applicable	dontknow	yes	yes	yes	no	yes	dontknow	yes	yes	yes	no	no	yes	no	yes	yes	yes	no	yes	yes	no	dontknow	Age 30-34
hcw		Khasi	yes	no	Support Staff	Postgraduate	Niam Khasi	no response	no	no	Not applicable	dontknow	no	yes	yes	no	yes	dontknow	yes	yes	no	yes	yes	yes	yes	yes	yes	yes	dontknow	no	yes	no	dontknow	Age 40-44
hcw		Khasi	yes	no	Support Staff	College degree/Diploma	Christian	no response	no	no	Not applicable	dontknow	yes	no	yes	no	no	dontknow	yes	no	yes	dontknow	no	yes	dontknow	yes	no	yes	yes	yes	yes	no	dontknow	Age 30-34
hcw		Khasi	yes	no	Support Staff	College degree/Diploma	Christian	no response	no	no	Not applicable	dontknow	yes	yes	yes	yes	yes	dontknow	yes	yes	yes	yes	yes	yes	yes	yes	yes	yes	no	yes	yes	no	dontknow	Age 30-34
hcw		Khasi	yes	no	Support Staff	College degree/Diploma	Christian	no response	no	no	Not applicable	dontknow	yes	yes	yes	no	yes	dontknow	yes	yes	yes	yes	yes	yes	yes	yes	yes	yes	yes	yes	yes	no	dontknow	Age 25-29
hcw		Khasi	yes	no	Support Staff	College degree/Diploma	Christian	no response	no	no	Not applicable	dontknow	yes	yes	yes	no	yes	dontknow	yes	yes	yes	yes	yes	yes	yes	yes	yes	yes	yes	yes	yes	no	dontknow	Age 25-29
hcw		Khasi	no	no	Support Staff	College degree/Diploma	Christian	no response	no	no	Not applicable	dontknow	yes	no	yes	yes	yes	dontknow	yes	yes	yes	yes	yes	yes	yes	yes	yes	yes	dontknow	yes	yes	no	dontknow	Age 50-54
hcw		Khasi	no	no	Support Staff	College degree/Diploma	Christian	no response	no	no	Not applicable	dontknow	yes	yes	yes	yes	yes	dontknow	no	yes	yes	dontknow	yes	yes	dontknow	yes	yes	yes	dontknow	yes	yes	no	dontknow	Age 30-34
hcw		Jaintia	yes	no	Support Staff	Upto class 7	Christian	no response	no	no	Yes	dontknow	yes	yes	yes	no	yes	dontknow	yes	yes	no	yes	yes	yes	no	no	yes	yes	no	yes	yes	yes	dontknow	Age 18-24
hcw		Khasi	yes	no	Support Staff	Upto class 12	Christian	no response	no	no	Yes	dontknow	yes	no	no	no	yes	dontknow	yes	yes	yes	dontknow	yes	yes	dontknow	yes	yes	yes	yes	yes	no	yes	dontknow	Age 50-54
hcw		Khasi	yes	no	Support Staff	Upto class 12	Christian	no response	no	no	Yes	dontknow	yes	no	yes	yes	yes	dontknow	yes	yes	yes	yes	yes	yes	yes	yes	yes	yes	yes	no	yes	yes	dontknow	Age 35-39
hcw		Khasi	yes	no	Support Staff	Upto class 12	Christian	no response	no	no	Yes	dontknow	yes	yes	yes	yes	yes	dontknow	yes	yes	yes	yes	yes	yes	yes	yes	yes	yes	yes	no	yes	yes	dontknow	Age 30-34
hcw		Khasi	no	no	Support Staff	Upto class 12	Christian	no response	no	no	Yes	dontknow	yes	no	yes	yes	yes	dontknow	yes	yes	yes	yes	yes	yes	dontknow	yes	no	yes	yes	yes	yes	yes	dontknow	Age 55-59
hcw		Khasi	yes	yes	Support Staff	Upto class 12	Christian	no response	no	no	Yes	dontknow	yes	yes	yes	no	yes	dontknow	yes	yes	yes	yes	yes	yes	yes	yes	yes	yes	yes	yes	yes	yes	dontknow	Age 40-44
hcw		Khasi	yes	yes	Support Staff	Upto class 12	Christian	no response	no	no	Yes	dontknow	yes	yes	yes	yes	yes	dontknow	yes	yes	yes	yes	yes	yes	yes	yes	yes	yes	yes	yes	yes	yes	dontknow	Age 30-34
hcw		Khasi	no	yes	Support Staff	Upto class 12	Christian	no response	no	no	Yes	dontknow	yes	yes	yes	yes	yes	dontknow	yes	yes	yes	yes	yes	yes	yes	yes	yes	yes	yes	yes	yes	yes	dontknow	Age 35-39
hcw		Khasi	yes	yes	Support Staff	Upto class 12	Niam Khasi	no response	no	no	Yes	dontknow	yes	yes	yes	yes	yes	dontknow	yes	yes	yes	yes	yes	yes	yes	yes	yes	yes	yes	yes	yes	yes	dontknow	Age 30-34
hcw		Khasi	no	no	Support Staff	College degree/Diploma	Christian	no response	no	no	Yes	dontknow	yes	no	yes	no	no	dontknow	yes	yes	yes	no	no	yes	no	no	yes	yes	yes	no	yes	yes	dontknow	Age 35-39
hcw		Khasi	yes	no	Support Staff	College degree/Diploma	Christian	no response	no	no	Yes	dontknow	no	yes	yes	yes	yes	dontknow	yes	yes	no	no	yes	yes	dontknow	yes	yes	yes	yes	yes	yes	yes	dontknow	Age 35-39
hcw		Khasi	yes	no	Support Staff	College degree/Diploma	Christian	no response	no	no	Yes	dontknow	yes	no	yes	no	yes	dontknow	yes	yes	yes	dontknow	yes	yes	dontknow	yes	yes	yes	no	yes	yes	yes	dontknow	Age 30-34
hcw		Khasi	no	no	Support Staff	College degree/Diploma	Christian	no response	no	no	Yes	dontknow	yes	yes	yes	yes	yes	dontknow	yes	yes	yes	yes	yes	yes	yes	yes	yes	dontknow	yes	yes	yes	yes	dontknow	Age 30-34
hcw		Khasi	no	no	Support Staff	College degree/Diploma	Christian	no response	no	no	Yes	dontknow	yes	no	yes	yes	yes	dontknow	yes	yes	yes	dontknow	yes	yes	dontknow	no	yes	no	yes	yes	yes	yes	dontknow	Age 35-39
hcw		Khasi	yes	yes	Support Staff	College degree/Diploma	Christian	no response	no	yes	Yes	dontknow	no	no	yes	no	no	dontknow	yes	no	no	yes	no	yes	yes	yes	yes	no	no	yes	yes	yes	dontknow	Age 35-39
hcw		Khasi	yes	yes	Support Staff	College degree/Diploma	Christian	no response	dontknow	no	Yes	dontknow	yes	yes	yes	yes	yes	dontknow	yes	yes	yes	yes	yes	yes	yes	yes	yes	yes	yes	yes	yes	yes	dontknow	Age 45-49
hcw		Khasi	yes	yes	Support Staff	College degree/Diploma	Christian	no response	no	no	Yes	dontknow	yes	yes	yes	yes	yes	dontknow	yes	yes	yes	yes	yes	yes	yes	yes	yes	yes	yes	yes	yes	yes	dontknow	Age 45-49
hcw		Khasi	no	no	Doctor	Postgraduate	Christian	no response	no	no	Yes	dontknow	no	no	no	yes	dontknow	dontknow	yes	yes	no	dontknow	yes	no	dontknow	no	dontknow	dontknow	dontknow	yes	no	yes	dontknow	Age 30-34
hcw		Khasi	yes	no	Frontline worker	Upto class 12	Christian	no response	no	no	No	dontknow	yes	yes	yes	no	yes	dontknow	yes	yes	yes	dontknow	no	no	dontknow	no	yes	yes	no	no	yes	yes	dontknow	Age 35-39
hcw		Khasi	no	no	Frontline worker	Upto class 12	Christian	no response	no	no	No	dontknow	no	yes	yes	no	no	dontknow	yes	yes	yes	no	no	no	dontknow	yes	yes	dontknow	dontknow	no	yes	yes	dontknow	Age 25-29
hcw		Khasi	yes	no	Frontline worker	Upto class 12	Christian	no response	no	no	No	dontknow	no	no	yes	no	no	dontknow	no	no	no	no	no	no	no	dontknow	no	dontknow	yes	dontknow	yes	yes	dontknow	Age 18-24
hcw		Khasi	yes	yes	Frontline worker	Upto class 12	Christian	no response	no	no	No	dontknow	yes	yes	yes	no	no	dontknow	yes	no	yes	dontknow	yes	no	dontknow	no	yes	yes	dontknow	yes	yes	yes	dontknow	Age 50-54
hcw		Khasi	yes	no	Frontline worker	Upto class 7	Niam Khasi	no response	no	no	Not applicable	dontknow	yes	yes	no	yes	yes	dontknow	yes	no	yes	yes	yes	no	dontknow	yes	yes	dontknow	dontknow	no	no	no	dontknow	Age 18-24
hcw		Khasi	yes	no	Frontline worker	Upto class 12	Christian	no response	no	no	Not applicable	dontknow	no	yes	yes	no	no	dontknow	no	no	no	yes	no	no	yes	yes	no	yes	yes	no	yes	no	dontknow	Age 18-24
hcw		Khasi	yes	yes	Nurse	Postgraduate	Christian	no response	no	no	No	dontknow	yes	yes	yes	no	yes	dontknow	yes	yes	no	dontknow	yes	no	dontknow	yes	yes	yes	no	no	yes	yes	dontknow	Age 35-39
hcw		Khasi	yes	no	Nurse	Upto class 12	Christian	no response	no	no	Not applicable	dontknow	no	no	no	yes	no	dontknow	yes	yes	no	dontknow	no	no	no	no	no	dontknow	yes	yes	no	no	dontknow	Age 25-29
hcw		Khasi	yes	no	Nurse	College degree/Diploma	Christian	no response	no	no	Not applicable	dontknow	yes	yes	yes	no	no	dontknow	no	yes	yes	no	no	no	no	no	yes	dontknow	dontknow	yes	yes	no	dontknow	Age 60-64
hcw		Khasi	yes	no	Nurse	College degree/Diploma	Christian	no response	no	no	Not applicable	dontknow	yes	yes	yes	yes	no	dontknow	yes	yes	yes	dontknow	no	no	dontknow	no	yes	yes	no	yes	yes	no	dontknow	Age 40-44
hcw		Khasi	yes	no	Paramedical Staff	Postgraduate	Christian	no response	no	no	No	dontknow	yes	no	yes	no	yes	dontknow	yes	yes	yes	yes	yes	no	yes	yes	yes	yes	yes	yes	yes	yes	dontknow	Age 25-29
hcw		Khasi	yes	no	Paramedical Staff	College degree/Diploma	Christian	no response	no	no	Not applicable	dontknow	no	yes	no	no	no	dontknow	no	yes	no	no	yes	no	no	yes	no	yes	no	no	no	no	dontknow	Age 18-24
hcw		Khasi	yes	no	Paramedical Staff	College degree/Diploma	Christian	no response	no	no	Not applicable	dontknow	yes	no	yes	no	no	dontknow	no	yes	yes	dontknow	no	no	dontknow	no	no	yes	dontknow	yes	yes	no	dontknow	Age 30-34
hcw		Khasi	no	no	Paramedical Staff	College degree/Diploma	Christian	no response	no	no	Not applicable	dontknow	no	yes	yes	no	yes	dontknow	yes	yes	no	dontknow	yes	no	dontknow	yes	yes	yes	yes	yes	yes	no	dontknow	Age 25-29
hcw		Khasi	yes	no	Paramedical Staff	Upto class 12	Christian	no response	no	no	Yes	dontknow	no	yes	no	no	no	dontknow	no	yes	no	yes	no	no	dontknow	no	yes	yes	yes	no	no	yes	dontknow	Age 35-39
hcw		Khasi	yes	no	Paramedical Staff	Upto class 12	Christian	no response	no	no	Yes	dontknow	no	yes	no	no	yes	dontknow	yes	yes	no	no	yes	no	no	yes	no	yes	no	yes	no	yes	dontknow	Age 30-34
hcw		Jaintia	yes	yes	Paramedical Staff	Postgraduate	Christian	no response	no	no	Yes	dontknow	no	no	yes	no	yes	dontknow	no	yes	no	no	yes	no	no	yes	yes	no	no	no	yes	yes	dontknow	Age 30-34
hcw		Khasi	yes	no	Paramedical Staff	College degree/Diploma	Christian	no response	no	no	Yes	dontknow	yes	yes	yes	no	no	dontknow	yes	no	yes	dontknow	no	no	yes	dontknow	yes	yes	no	yes	yes	yes	dontknow	Age 40-44
hcw		Others	no	no	Support Staff	Upto class 12	Christian	no response	no	no	No	dontknow	yes	no	no	no	no	dontknow	yes	yes	yes	dontknow	no	no	yes	no	yes	yes	yes	no	no	yes	dontknow	Age 25-29
hcw		Khasi	yes	no	Support Staff	College degree/Diploma	Christian	no response	no	no	No	dontknow	no	no	yes	no	no	dontknow	no	no	no	dontknow	no	no	dontknow	yes	no	yes	no	no	yes	yes	dontknow	Age 18-24
hcw		Khasi	no	no	Support Staff	College degree/Diploma	Christian	no response	no	no	Not applicable	dontknow	yes	yes	yes	yes	yes	dontknow	yes	yes	yes	yes	yes	no	yes	yes	yes	yes	yes	yes	yes	no	dontknow	Age 18-24
hcw		Khasi	yes	no	Support Staff	College degree/Diploma	Christian	no response	no	no	Not applicable	dontknow	yes	yes	yes	yes	no	dontknow	yes	yes	yes	dontknow	yes	no	dontknow	yes	yes	yes	yes	yes	yes	no	dontknow	Age 30-34
hcw		Khasi	yes	no	Support Staff	Postgraduate	Christian	no response	no	no	Yes	dontknow	yes	no	yes	no	dontknow	dontknow	yes	yes	yes	yes	yes	no	yes	yes	yes	yes	yes	yes	yes	yes	dontknow	Age 35-39
hcw		Khasi	yes	no	Support Staff	College degree/Diploma	Christian	no response	no	no	Yes	dontknow	yes	yes	yes	no	dontknow	dontknow	yes	yes	yes	no	yes	no	no	no	yes	yes	dontknow	no	yes	yes	dontknow	Age 30-34
hcw		Khasi	yes	no	Support Staff	College degree/Diploma	Christian	no response	no	no	Yes	dontknow	no	yes	yes	no	no	dontknow	yes	yes	no	dontknow	no	no	dontknow	yes	yes	yes	dontknow	yes	yes	yes	dontknow	Age 30-34
hcw		Khasi	yes	yes	Support Staff	College degree/Diploma	Christian	no response	no	no	Yes	dontknow	no	yes	yes	no	no	dontknow	yes	yes	no	yes	no	no	yes	no	yes	yes	no	yes	yes	yes	dontknow	Age 35-39
